# Supplementary material for: Comparison of linear and semi-parametric models incorporating genomic, pedigree, and associated loci information for the prediction of resistance to stripe rust in an Austrian winter wheat breeding program
Source: Theor Appl Genet. 2023 Jan 24;136(1):23. doi: 10.1007/s00122-023-04249-6 (PMC9873752; doi:10.1007/s00122-023-04249-6)
Supplement: Supplementary file 1 — Supplementary file1 (TXT 848 KB) [file 122_2023_4249_MOESM1_ESM.txt]

GEN	Year	BLUE	SE
GEN00419	2008	0.99999998	0.04342331
GEN00469	2008	1.5	0.05318248
GEN01037	2008	2.16666663	0.03070492
GEN01091	2008	1.66666667	0.04342331
GEN01099	2008	2.16666671	0.03070492
GEN01180	2008	3.93333335	0.0194195
GEN01282	2008	1	0.07521138
GEN01873	2008	1	0.07521138
GEN01880	2008	5	0.04342331
GEN01958	2008	3	0.07521138
GEN01977	2008	2	0.07521138
GEN01978	2008	1	0.07521138
GEN02008	2008	1.5	0.05318248
GEN02114	2008	3	0.05318248
GEN02225	2008	1	0.07521138
GEN02227	2008	1	0.07521138
GEN02344	2008	1	0.07521138
GEN02345	2008	2	0.07521138
GEN02363	2008	1	0.07521138
GEN02369	2008	2	0.07521138
GEN02687	2008	2	0.07521138
GEN02707	2008	1	0.07521138
GEN02709	2008	1	0.07521138
GEN02712	2008	1	0.07521138
GEN02992	2008	1	0.07521138
GEN02997	2008	1	0.07521138
GEN03027	2008	2	0.07521138
GEN03034	2008	1	0.07521138
GEN03052	2008	3	0.07521138
GEN03061	2008	3	0.07521138
GEN04481	2008	2	0.07521138
GEN04483	2008	2.00000004	0.04342331
GEN05540	2008	1	0.07521138
GEN05798	2008	6	0.07521138
GEN07047	2008	1	0.07521138
GEN08023	2008	6.33333333	0.04342331
GEN11141	2008	4.1	0.02378393
GEN11166	2008	1	0.02171166
GEN17555	2008	2.33333333	0.04342331
GEN17570	2008	1	0.07521138
GEN19868	2008	1	0.03070492
GEN19896	2008	1	0.07521138
GEN20189	2008	3	0.07521138
GEN20216	2008	4	0.07521138
GEN20413	2008	3	0.05318248
GEN20452	2008	1	0.07521138
GEN20482	2008	3.5	0.05318248
GEN00419	2009	1.33333335	0.10928693
GEN00449	2009	3.5	0.18929052
GEN00469	2009	1.83333333	0.10928693
GEN00481	2009	4	0.26769722
GEN01030	2009	1	0.18929052
GEN01037	2009	3.75000006	0.13384861
GEN01091	2009	1.00000003	0.18929052
GEN01099	2009	2.53846152	0.07424585
GEN01180	2009	4.42105262	0.06141395
GEN01878	2009	7	0.18929052
GEN01880	2009	4.19999998	0.08465329
GEN01886	2009	1.99999994	0.18929052
GEN01897	2009	1	0.26769722
GEN01958	2009	4.2	0.11971784
GEN01967	2009	3.75	0.0669243
GEN01977	2009	1	0.18929052
GEN01978	2009	1	0.18929052
GEN02008	2009	1.08333332	0.07727753
GEN02114	2009	3.5	0.18929052
GEN02225	2009	2.12499997	0.09464526
GEN02227	2009	1.00000002	0.11971784
GEN02344	2009	1.16666666	0.10928693
GEN02345	2009	3.20000002	0.08465329
GEN02363	2009	3.71428571	0.10118004
GEN02369	2009	1.125	0.09464526
GEN02563	2009	4	0.18929052
GEN02687	2009	2.00000006	0.18929052
GEN02707	2009	1.25000001	0.13384861
GEN02709	2009	1.00000001	0.13384861
GEN02712	2009	1.50000001	0.13384861
GEN02738	2009	3	0.26769722
GEN02791	2009	1	0.26769722
GEN02802	2009	1	0.26769722
GEN02811	2009	5	0.26769722
GEN02971	2009	1	0.26769722
GEN02992	2009	2	0.18929052
GEN02997	2009	0.99999997	0.18929052
GEN02999	2009	2	0.26769722
GEN03009	2009	3	0.26769722
GEN03027	2009	3	0.18929052
GEN03034	2009	0.99999997	0.18929052
GEN03052	2009	3	0.18929052
GEN03061	2009	3.5	0.13384861
GEN03136	2009	4	0.26769722
GEN03146	2009	2	0.26769722
GEN03291	2009	4	0.26769722
GEN03355	2009	4	0.26769722
GEN03412	2009	2	0.26769722
GEN03469	2009	2	0.26769722
GEN03475	2009	3	0.26769722
GEN03477	2009	4	0.26769722
GEN03496	2009	2	0.26769722
GEN03505	2009	3	0.26769722
GEN03507	2009	1	0.26769722
GEN03509	2009	1	0.26769722
GEN03514	2009	2	0.26769722
GEN03557	2009	3	0.26769722
GEN03558	2009	2	0.26769722
GEN03561	2009	5	0.26769722
GEN03570	2009	2	0.26769722
GEN03573	2009	3	0.26769722
GEN03592	2009	4	0.26769722
GEN03593	2009	4	0.26769722
GEN03596	2009	3	0.26769722
GEN03612	2009	5	0.26769722
GEN03613	2009	4	0.26769722
GEN03616	2009	4	0.26769722
GEN03617	2009	3	0.26769722
GEN03641	2009	1	0.26769722
GEN04481	2009	3.5	0.18929052
GEN04483	2009	2	0.18929052
GEN04586	2009	2.5	0.18929052
GEN05540	2009	1.5	0.18929052
GEN05584	2009	1	0.18929052
GEN05638	2009	1.5	0.18929052
GEN05798	2009	3.99999988	0.18929052
GEN07047	2009	1.00000003	0.18929052
GEN08023	2009	8.5	0.18929052
GEN08025	2009	4	0.26769722
GEN08026	2009	6.5	0.18929052
GEN09295	2009	2.5	0.18929052
GEN11141	2009	5.28571429	0.07154509
GEN11166	2009	1.04166667	0.05464347
GEN17548	2009	2.5	0.18929052
GEN17555	2009	0.99999997	0.18929052
GEN19868	2009	1.1111111	0.08923241
GEN19911	2009	2	0.26769722
GEN19930	2009	4.5	0.18929052
GEN20216	2009	2	0.18929052
GEN20413	2009	3.16666667	0.10928693
GEN20452	2009	1.00000003	0.18929052
GEN20455	2009	3	0.26769722
GEN20482	2009	4	0.13384861
GEN00449	2010	3	0.25329998
GEN00469	2010	1.44444447	0.08443333
GEN00481	2010	5	0.25329998
GEN01099	2010	2.33333333	0.06540177
GEN01105	2010	1	0.17911013
GEN01180	2010	4.11111111	0.08443333
GEN01182	2010	2	0.25329998
GEN01878	2010	4	0.25329998
GEN01880	2010	4.07692308	0.07025277
GEN01886	2010	5	0.25329998
GEN01967	2010	5	0.25329998
GEN02008	2010	1.00000002	0.09573839
GEN02114	2010	3	0.25329998
GEN02369	2010	1.5	0.17911013
GEN02563	2010	8	0.25329998
GEN02687	2010	2	0.25329998
GEN02707	2010	1.10000001	0.08010049
GEN02709	2010	0.99999998	0.14624281
GEN02712	2010	0.99999999	0.11327919
GEN02738	2010	4	0.25329998
GEN02791	2010	1	0.25329998
GEN02802	2010	2	0.25329998
GEN02900	2010	1	0.25329998
GEN02902	2010	1	0.25329998
GEN02907	2010	1	0.25329998
GEN02910	2010	4	0.25329998
GEN02911	2010	1	0.25329998
GEN02917	2010	3	0.25329998
GEN02918	2010	3	0.25329998
GEN02954	2010	5	0.25329998
GEN02997	2010	0.99999997	0.17911013
GEN03009	2010	1	0.25329998
GEN03019	2010	2	0.25329998
GEN03027	2010	2.57142857	0.09573839
GEN03034	2010	0.99999998	0.14624281
GEN03052	2010	3.6	0.11327919
GEN03061	2010	3	0.11327919
GEN03146	2010	1	0.25329998
GEN03168	2010	1	0.25329998
GEN03171	2010	3	0.25329998
GEN03291	2010	6	0.25329998
GEN03355	2010	2	0.25329998
GEN03412	2010	2	0.25329998
GEN03469	2010	3	0.25329998
GEN03475	2010	4	0.25329998
GEN03477	2010	4	0.25329998
GEN03505	2010	1	0.25329998
GEN03507	2010	1	0.25329998
GEN03509	2010	1	0.25329998
GEN03514	2010	3	0.25329998
GEN03561	2010	8	0.25329998
GEN03570	2010	3	0.25329998
GEN03573	2010	4	0.25329998
GEN03592	2010	4	0.25329998
GEN03593	2010	5	0.25329998
GEN03596	2010	1	0.25329998
GEN03613	2010	4	0.25329998
GEN03616	2010	4	0.25329998
GEN03617	2010	5	0.25329998
GEN03629	2010	2	0.25329998
GEN03639	2010	1.5	0.17911013
GEN03641	2010	1	0.17911013
GEN03746	2010	6	0.25329998
GEN03747	2010	5	0.25329998
GEN03858	2010	2	0.25329998
GEN03859	2010	1	0.25329998
GEN03917	2010	2	0.25329998
GEN03924	2010	3	0.25329998
GEN03939	2010	1	0.25329998
GEN03940	2010	2	0.25329998
GEN03955	2010	2	0.25329998
GEN03956	2010	4	0.25329998
GEN03960	2010	4	0.25329998
GEN03962	2010	2	0.25329998
GEN03964	2010	3	0.25329998
GEN03965	2010	2	0.25329998
GEN03968	2010	6	0.25329998
GEN03978	2010	5	0.25329998
GEN03983	2010	3	0.25329998
GEN03987	2010	4	0.25329998
GEN03988	2010	5	0.25329998
GEN04005	2010	4	0.25329998
GEN04007	2010	1	0.25329998
GEN04008	2010	3	0.25329998
GEN04016	2010	6	0.25329998
GEN04027	2010	4	0.25329998
GEN04028	2010	2	0.25329998
GEN04030	2010	4	0.25329998
GEN04031	2010	3	0.25329998
GEN04032	2010	3	0.25329998
GEN04036	2010	4	0.25329998
GEN04037	2010	4	0.25329998
GEN04045	2010	1	0.25329998
GEN04046	2010	1	0.25329998
GEN04047	2010	2	0.25329998
GEN04059	2010	4	0.25329998
GEN04064	2010	4	0.25329998
GEN04065	2010	4	0.25329998
GEN04071	2010	1	0.25329998
GEN04072	2010	4	0.25329998
GEN04078	2010	3	0.25329998
GEN04080	2010	1	0.25329998
GEN04101	2010	6	0.25329998
GEN04102	2010	3	0.25329998
GEN04103	2010	2	0.25329998
GEN04110	2010	2	0.25329998
GEN04115	2010	6	0.25329998
GEN04119	2010	1	0.25329998
GEN04121	2010	2	0.25329998
GEN04122	2010	4	0.25329998
GEN04123	2010	5	0.25329998
GEN04124	2010	1	0.25329998
GEN04126	2010	1	0.25329998
GEN04127	2010	1	0.25329998
GEN04132	2010	4	0.25329998
GEN04134	2010	1	0.25329998
GEN04135	2010	4	0.25329998
GEN04141	2010	4	0.25329998
GEN04142	2010	2	0.25329998
GEN04143	2010	5	0.25329998
GEN04144	2010	4	0.25329998
GEN04146	2010	3	0.25329998
GEN04183	2010	2	0.25329998
GEN04186	2010	3	0.25329998
GEN04264	2010	1	0.25329998
GEN04266	2010	6	0.25329998
GEN04267	2010	5	0.25329998
GEN04269	2010	3	0.25329998
GEN04344	2010	4	0.25329998
GEN04347	2010	3	0.25329998
GEN04373	2010	1	0.25329998
GEN04374	2010	3	0.25329998
GEN04409	2010	2	0.25329998
GEN04410	2010	4	0.25329998
GEN04419	2010	3	0.25329998
GEN04426	2010	3	0.25329998
GEN04427	2010	3	0.25329998
GEN04435	2010	3	0.25329998
GEN04437	2010	1	0.25329998
GEN04439	2010	2	0.25329998
GEN04441	2010	3	0.25329998
GEN04442	2010	3	0.25329998
GEN04455	2010	4	0.25329998
GEN04459	2010	3	0.25329998
GEN04462	2010	5	0.25329998
GEN04463	2010	4	0.25329998
GEN04478	2010	5	0.25329998
GEN04481	2010	2.44444447	0.08443333
GEN04483	2010	4	0.25329998
GEN04485	2010	3	0.25329998
GEN04566	2010	5	0.17911013
GEN04586	2010	5	0.25329998
GEN04597	2010	4	0.25329998
GEN04646	2010	3	0.25329998
GEN04689	2010	3	0.25329998
GEN04690	2010	3	0.25329998
GEN04756	2010	3	0.25329998
GEN05195	2010	3	0.25329998
GEN05364	2010	3	0.25329998
GEN05540	2010	2.5	0.17911013
GEN05584	2010	1	0.14624281
GEN05638	2010	1.66666663	0.14624281
GEN05798	2010	5	0.25329998
GEN07037	2010	3.66666663	0.10340928
GEN08025	2010	5	0.25329998
GEN08026	2010	6	0.25329998
GEN09295	2010	3.81818186	0.07637282
GEN11134	2010	2	0.25329998
GEN11141	2010	5.40909091	0.05400374
GEN11166	2010	2.33333333	0.04409387
GEN17548	2010	2	0.17911013
GEN19868	2010	1.57142855	0.09573839
GEN19911	2010	2	0.25329998
GEN19930	2010	5	0.25329998
GEN20189	2010	3	0.25329998
GEN20208	2010	1	0.25329998
GEN20216	2010	2	0.25329998
GEN20413	2010	4.5	0.17911013
GEN20452	2010	1	0.25329998
GEN20455	2010	4	0.25329998
GEN20482	2010	5	0.25329998
GEN20528	2010	6	0.25329998
GEN00441	2011	1	0.21467533
GEN00449	2011	1.25	0.10733767
GEN00469	2011	1	0.21467533
GEN00480	2011	1	0.21467533
GEN00481	2011	1.00000003	0.15179838
GEN00483	2011	1	0.21467533
GEN01030	2011	2	0.21467533
GEN01037	2011	2	0.21467533
GEN01062	2011	1	0.21467533
GEN01087	2011	1	0.21467533
GEN01090	2011	1	0.15179838
GEN01091	2011	1.19047619	0.046846
GEN01099	2011	1.44186047	0.03273768
GEN01180	2011	1.58333333	0.06197143
GEN01182	2011	1	0.21467533
GEN01868	2011	2	0.21467533
GEN01873	2011	1	0.21467533
GEN01877	2011	1	0.21467533
GEN01878	2011	1	0.21467533
GEN01880	2011	1.46341463	0.03352665
GEN01886	2011	1	0.15179838
GEN01888	2011	2	0.21467533
GEN02008	2011	1	0.08113965
GEN02089	2011	1	0.21467533
GEN02114	2011	1	0.21467533
GEN02563	2011	1	0.21467533
GEN02626	2011	1	0.21467533
GEN02687	2011	1	0.21467533
GEN02712	2011	1	0.21467533
GEN02738	2011	1	0.21467533
GEN02802	2011	1	0.21467533
GEN03034	2011	1	0.21467533
GEN03052	2011	1	0.21467533
GEN03186	2011	1	0.21467533
GEN03291	2011	3	0.21467533
GEN03475	2011	1	0.21467533
GEN03616	2011	1	0.21467533
GEN03628	2011	1	0.21467533
GEN03629	2011	1	0.21467533
GEN03639	2011	1	0.21467533
GEN03641	2011	1	0.15179838
GEN03645	2011	1	0.21467533
GEN03858	2011	1	0.21467533
GEN03859	2011	1	0.21467533
GEN03924	2011	1	0.21467533
GEN03956	2011	1	0.21467533
GEN03962	2011	1	0.21467533
GEN03964	2011	1	0.21467533
GEN03978	2011	2	0.21467533
GEN03983	2011	2	0.21467533
GEN04008	2011	1	0.21467533
GEN04027	2011	1	0.21467533
GEN04030	2011	2	0.21467533
GEN04064	2011	1	0.21467533
GEN04078	2011	1	0.21467533
GEN04110	2011	1	0.21467533
GEN04142	2011	1	0.21467533
GEN04146	2011	1	0.21467533
GEN04344	2011	3	0.21467533
GEN04409	2011	2	0.21467533
GEN04419	2011	1	0.21467533
GEN04426	2011	2	0.21467533
GEN04427	2011	1	0.21467533
GEN04437	2011	1	0.21467533
GEN04439	2011	1	0.21467533
GEN04442	2011	2	0.21467533
GEN04459	2011	1	0.21467533
GEN04462	2011	1	0.21467533
GEN04481	2011	1	0.21467533
GEN04483	2011	1	0.21467533
GEN04485	2011	1	0.21467533
GEN04570	2011	1	0.21467533
GEN04586	2011	0.99999997	0.15179838
GEN04597	2011	1	0.21467533
GEN04638	2011	2	0.21467533
GEN04643	2011	1	0.21467533
GEN04646	2011	2	0.21467533
GEN04654	2011	1	0.21467533
GEN04656	2011	1	0.21467533
GEN04657	2011	1	0.21467533
GEN04658	2011	3	0.21467533
GEN04659	2011	1	0.21467533
GEN04660	2011	2	0.21467533
GEN04661	2011	2	0.21467533
GEN04662	2011	3	0.21467533
GEN04664	2011	2	0.21467533
GEN04665	2011	1	0.21467533
GEN04666	2011	1	0.21467533
GEN04667	2011	2	0.21467533
GEN04668	2011	1	0.21467533
GEN04669	2011	1	0.21467533
GEN04672	2011	1	0.21467533
GEN04676	2011	1	0.21467533
GEN04677	2011	1	0.21467533
GEN04678	2011	1	0.21467533
GEN04683	2011	1	0.21467533
GEN04689	2011	1	0.21467533
GEN04690	2011	1	0.21467533
GEN04723	2011	2	0.21467533
GEN04724	2011	1	0.21467533
GEN04725	2011	1	0.21467533
GEN04736	2011	2	0.21467533
GEN04737	2011	1	0.21467533
GEN04739	2011	1	0.21467533
GEN04740	2011	1	0.21467533
GEN04741	2011	1	0.21467533
GEN04756	2011	1	0.21467533
GEN04787	2011	1	0.21467533
GEN04788	2011	3	0.21467533
GEN04790	2011	1	0.21467533
GEN04829	2011	1	0.21467533
GEN04830	2011	1	0.21467533
GEN04898	2011	1	0.21467533
GEN04901	2011	1	0.21467533
GEN04905	2011	1	0.21467533
GEN04909	2011	1	0.21467533
GEN04944	2011	1	0.21467533
GEN04945	2011	3	0.21467533
GEN04976	2011	1	0.21467533
GEN05002	2011	4	0.21467533
GEN05003	2011	2	0.21467533
GEN05004	2011	6	0.21467533
GEN05005	2011	1	0.21467533
GEN05006	2011	1	0.21467533
GEN05007	2011	2	0.21467533
GEN05008	2011	3	0.21467533
GEN05010	2011	3	0.21467533
GEN05012	2011	1	0.21467533
GEN05013	2011	1	0.21467533
GEN05077	2011	1	0.21467533
GEN05098	2011	2	0.21467533
GEN05099	2011	1	0.21467533
GEN05102	2011	1	0.21467533
GEN05103	2011	2	0.21467533
GEN05104	2011	3	0.21467533
GEN05106	2011	2	0.21467533
GEN05107	2011	1	0.21467533
GEN05108	2011	1	0.21467533
GEN05109	2011	2	0.21467533
GEN05110	2011	1	0.21467533
GEN05111	2011	1	0.21467533
GEN05112	2011	2	0.21467533
GEN05113	2011	1	0.21467533
GEN05126	2011	2	0.21467533
GEN05140	2011	1	0.21467533
GEN05142	2011	1	0.21467533
GEN05170	2011	1	0.21467533
GEN05173	2011	1	0.21467533
GEN05174	2011	1	0.21467533
GEN05175	2011	1	0.21467533
GEN05178	2011	1	0.21467533
GEN05179	2011	1	0.21467533
GEN05187	2011	1	0.21467533
GEN05188	2011	1	0.21467533
GEN05189	2011	1	0.21467533
GEN05190	2011	2	0.21467533
GEN05192	2011	1	0.21467533
GEN05193	2011	1	0.21467533
GEN05195	2011	2	0.21467533
GEN05207	2011	2	0.21467533
GEN05208	2011	1	0.21467533
GEN05209	2011	2	0.21467533
GEN05210	2011	3	0.21467533
GEN05211	2011	2	0.21467533
GEN05212	2011	1	0.21467533
GEN05213	2011	1	0.21467533
GEN05214	2011	2	0.21467533
GEN05221	2011	2	0.21467533
GEN05224	2011	1	0.21467533
GEN05225	2011	2	0.21467533
GEN05235	2011	3	0.21467533
GEN05239	2011	3	0.21467533
GEN05243	2011	1	0.21467533
GEN05244	2011	1	0.21467533
GEN05249	2011	2	0.21467533
GEN05254	2011	4	0.21467533
GEN05265	2011	1	0.21467533
GEN05266	2011	1	0.21467533
GEN05290	2011	1	0.21467533
GEN05292	2011	1	0.21467533
GEN05295	2011	1	0.21467533
GEN05296	2011	1	0.21467533
GEN05298	2011	2	0.21467533
GEN05305	2011	1	0.21467533
GEN05317	2011	1	0.21467533
GEN05329	2011	2	0.21467533
GEN05337	2011	1	0.21467533
GEN05338	2011	3	0.21467533
GEN05342	2011	1	0.21467533
GEN05344	2011	3	0.21467533
GEN05349	2011	1	0.21467533
GEN05355	2011	2	0.21467533
GEN05364	2011	2	0.21467533
GEN05367	2011	1	0.21467533
GEN05372	2011	5	0.21467533
GEN05408	2011	1	0.21467533
GEN05415	2011	2	0.21467533
GEN05540	2011	1	0.21467533
GEN05798	2011	0.99999997	0.15179838
GEN05895	2011	1	0.21467533
GEN05976	2011	1	0.15179838
GEN05979	2011	1.5	0.15179838
GEN06003	2011	1.5	0.15179838
GEN06020	2011	2	0.21467533
GEN06042	2011	1.5	0.15179838
GEN06116	2011	2	0.21467533
GEN06120	2011	3	0.21467533
GEN06256	2011	1	0.21467533
GEN06357	2011	2	0.15179838
GEN06728	2011	2	0.21467533
GEN06763	2011	2	0.15179838
GEN06782	2011	1.5	0.15179838
GEN06813	2011	2	0.21467533
GEN06970	2011	1.5	0.15179838
GEN07045	2011	1	0.21467533
GEN08023	2011	7	0.21467533
GEN08025	2011	0.99999997	0.15179838
GEN08026	2011	1.33333333	0.12394286
GEN09295	2011	2	0.21467533
GEN11117	2011	1	0.21467533
GEN11134	2011	1	0.21467533
GEN11141	2011	2.70786515	0.02275554
GEN11152	2011	1	0.21467533
GEN11166	2011	1.13333333	0.05542893
GEN11228	2011	1	0.21467533
GEN11229	2011	1	0.21467533
GEN11230	2011	1	0.21467533
GEN11231	2011	1	0.21467533
GEN17548	2011	1	0.21467533
GEN17555	2011	1	0.21467533
GEN17558	2011	1	0.21467533
GEN19868	2011	1	0.0678863
GEN19896	2011	1	0.21467533
GEN19911	2011	1	0.21467533
GEN19930	2011	1	0.21467533
GEN20216	2011	1.25	0.10733767
GEN20374	2011	1	0.21467533
GEN20429	2011	1	0.21467533
GEN20436	2011	0.99999999	0.10733767
GEN20452	2011	2	0.21467533
GEN20455	2011	1	0.21467533
GEN20482	2011	2.5	0.15179838
GEN20528	2011	1	0.21467533
GEN00441	2012	1.5	0.15126787
GEN00449	2012	1.5	0.15126787
GEN00455	2012	1	0.21392507
GEN00469	2012	2	0.10696253
GEN00473	2012	2	0.21392507
GEN00477	2012	3.5	0.15126787
GEN00478	2012	1.00000003	0.15126787
GEN00481	2012	3.50000003	0.07563393
GEN00483	2012	0.99999997	0.15126787
GEN01030	2012	1.99999994	0.15126787
GEN01037	2012	2.625	0.07563393
GEN01088	2012	3.25	0.10696253
GEN01089	2012	1	0.21392507
GEN01090	2012	2.5	0.15126787
GEN01091	2012	1.8	0.0956702
GEN01097	2012	4	0.21392507
GEN01099	2012	2.64705882	0.03668785
GEN01159	2012	2	0.21392507
GEN01179	2012	3	0.21392507
GEN01180	2012	2.40000005	0.0956702
GEN01182	2012	3.5	0.15126787
GEN01868	2012	5	0.15126787
GEN02008	2012	1.33333333	0.08733454
GEN02114	2012	2.5	0.10696253
GEN02492	2012	2	0.21392507
GEN02626	2012	1	0.15126787
GEN02712	2012	1	0.15126787
GEN03037	2012	4	0.21392507
GEN03038	2012	3	0.21392507
GEN03052	2012	1.99999994	0.15126787
GEN03155	2012	2	0.21392507
GEN03168	2012	0.99999997	0.15126787
GEN03291	2012	5.5	0.15126787
GEN03572	2012	2	0.21392507
GEN03629	2012	2	0.15126787
GEN03639	2012	3.5	0.15126787
GEN03645	2012	3	0.15126787
GEN03953	2012	4	0.21392507
GEN03956	2012	2.5	0.15126787
GEN03996	2012	2	0.21392507
GEN04000	2012	2	0.21392507
GEN04022	2012	2.5	0.15126787
GEN04023	2012	2.5	0.15126787
GEN04050	2012	5	0.21392507
GEN04067	2012	3	0.21392507
GEN04068	2012	2	0.21392507
GEN04078	2012	2.00000006	0.15126787
GEN04107	2012	2	0.21392507
GEN04110	2012	2	0.15126787
GEN04146	2012	2.00000006	0.15126787
GEN04426	2012	3	0.15126787
GEN04437	2012	2.5	0.15126787
GEN04439	2012	1.75	0.10696253
GEN04449	2012	4	0.21392507
GEN04451	2012	2.5	0.15126787
GEN04462	2012	3	0.15126787
GEN04476	2012	3.99999988	0.15126787
GEN04481	2012	3.25	0.07563393
GEN04483	2012	1.49999997	0.10696253
GEN04485	2012	2	0.15126787
GEN04570	2012	3	0.15126787
GEN04597	2012	3	0.15126787
GEN04646	2012	3	0.15126787
GEN04657	2012	3	0.15126787
GEN04660	2012	3.5	0.15126787
GEN04665	2012	3.99999988	0.15126787
GEN04669	2012	4.5	0.15126787
GEN04687	2012	3	0.15126787
GEN04694	2012	3	0.21392507
GEN04724	2012	2.00000006	0.15126787
GEN04860	2012	1	0.21392507
GEN04942	2012	1	0.21392507
GEN04955	2012	2	0.21392507
GEN04956	2012	3	0.21392507
GEN04957	2012	3	0.21392507
GEN05007	2012	5	0.15126787
GEN05008	2012	4	0.15126787
GEN05073	2012	4	0.21392507
GEN05082	2012	3	0.21392507
GEN05102	2012	3	0.15126787
GEN05104	2012	4.00000012	0.15126787
GEN05107	2012	3.5	0.15126787
GEN05187	2012	3.5	0.15126787
GEN05207	2012	3.5	0.15126787
GEN05211	2012	5	0.15126787
GEN05214	2012	4	0.15126787
GEN05225	2012	4.5	0.15126787
GEN05239	2012	3.5	0.15126787
GEN05249	2012	4.5	0.15126787
GEN05298	2012	5.5	0.15126787
GEN05337	2012	4.5	0.15126787
GEN05338	2012	4.5	0.15126787
GEN05349	2012	2	0.15126787
GEN05355	2012	5	0.15126787
GEN05401	2012	6	0.21392507
GEN05402	2012	4	0.21392507
GEN05408	2012	3.5	0.15126787
GEN05411	2012	3	0.21392507
GEN05415	2012	5	0.15126787
GEN05537	2012	2	0.21392507
GEN05798	2012	3.39999995	0.06764905
GEN05842	2012	4	0.21392507
GEN05843	2012	3	0.21392507
GEN05846	2012	4	0.21392507
GEN05850	2012	2	0.21392507
GEN05851	2012	3	0.21392507
GEN05853	2012	4	0.21392507
GEN05854	2012	4	0.21392507
GEN05855	2012	4	0.21392507
GEN05862	2012	4	0.21392507
GEN05864	2012	2	0.21392507
GEN05865	2012	2	0.21392507
GEN05882	2012	3	0.21392507
GEN05883	2012	3	0.21392507
GEN05885	2012	5	0.21392507
GEN05887	2012	1	0.21392507
GEN05890	2012	3	0.21392507
GEN05891	2012	4	0.21392507
GEN05895	2012	3	0.21392507
GEN05919	2012	2	0.21392507
GEN05929	2012	2	0.21392507
GEN05933	2012	3	0.21392507
GEN05937	2012	4	0.21392507
GEN05938	2012	4	0.21392507
GEN05976	2012	2.00000006	0.15126787
GEN05979	2012	1.99999994	0.15126787
GEN06003	2012	1.99999994	0.15126787
GEN06006	2012	3	0.21392507
GEN06007	2012	1	0.21392507
GEN06014	2012	2	0.21392507
GEN06017	2012	4	0.21392507
GEN06020	2012	3.99999992	0.1235097
GEN06042	2012	1.99999994	0.15126787
GEN06116	2012	5	0.21392507
GEN06120	2012	4	0.21392507
GEN06176	2012	2	0.21392507
GEN06179	2012	3	0.21392507
GEN06186	2012	5	0.21392507
GEN06188	2012	4	0.21392507
GEN06190	2012	3	0.21392507
GEN06191	2012	5	0.21392507
GEN06196	2012	2	0.21392507
GEN06197	2012	3	0.21392507
GEN06202	2012	3	0.21392507
GEN06203	2012	4	0.21392507
GEN06207	2012	3	0.21392507
GEN06209	2012	3	0.21392507
GEN06210	2012	4	0.21392507
GEN06215	2012	2	0.21392507
GEN06223	2012	4	0.21392507
GEN06226	2012	2	0.21392507
GEN06230	2012	1	0.21392507
GEN06232	2012	4	0.21392507
GEN06233	2012	3	0.21392507
GEN06234	2012	2	0.21392507
GEN06235	2012	3	0.21392507
GEN06236	2012	4	0.21392507
GEN06239	2012	1	0.21392507
GEN06245	2012	2	0.21392507
GEN06247	2012	3	0.21392507
GEN06248	2012	3	0.21392507
GEN06249	2012	3	0.21392507
GEN06250	2012	2	0.21392507
GEN06252	2012	4	0.21392507
GEN06254	2012	3	0.21392507
GEN06255	2012	3	0.21392507
GEN06256	2012	1	0.21392507
GEN06258	2012	4	0.21392507
GEN06259	2012	3	0.21392507
GEN06264	2012	5	0.21392507
GEN06278	2012	5	0.21392507
GEN06327	2012	5	0.21392507
GEN06329	2012	5	0.21392507
GEN06357	2012	3	0.15126787
GEN06365	2012	1	0.21392507
GEN06416	2012	4	0.21392507
GEN06453	2012	3	0.21392507
GEN06454	2012	2	0.21392507
GEN06455	2012	3	0.21392507
GEN06489	2012	5	0.21392507
GEN06490	2012	5	0.21392507
GEN06538	2012	3	0.21392507
GEN06548	2012	2	0.21392507
GEN06549	2012	3	0.21392507
GEN06559	2012	3	0.21392507
GEN06560	2012	4	0.21392507
GEN06564	2012	3	0.21392507
GEN06566	2012	2	0.21392507
GEN06567	2012	4	0.21392507
GEN06571	2012	4	0.21392507
GEN06576	2012	2	0.21392507
GEN06577	2012	3	0.21392507
GEN06580	2012	5	0.21392507
GEN06583	2012	1	0.21392507
GEN06608	2012	2	0.21392507
GEN06621	2012	4	0.21392507
GEN06622	2012	2	0.21392507
GEN06623	2012	5	0.21392507
GEN06624	2012	3	0.21392507
GEN06625	2012	2	0.21392507
GEN06626	2012	6	0.21392507
GEN06629	2012	3	0.21392507
GEN06634	2012	3	0.21392507
GEN06639	2012	3	0.21392507
GEN06640	2012	3	0.21392507
GEN06641	2012	2	0.21392507
GEN06642	2012	4	0.21392507
GEN06643	2012	2	0.21392507
GEN06644	2012	2	0.21392507
GEN06712	2012	3	0.21392507
GEN06713	2012	1	0.21392507
GEN06728	2012	5	0.21392507
GEN06729	2012	4	0.21392507
GEN06763	2012	3.5	0.15126787
GEN06782	2012	3	0.15126787
GEN06801	2012	4	0.21392507
GEN06807	2012	3	0.21392507
GEN06809	2012	5	0.21392507
GEN06813	2012	5	0.21392507
GEN06815	2012	5	0.21392507
GEN06831	2012	5	0.21392507
GEN06832	2012	4	0.21392507
GEN06839	2012	5	0.21392507
GEN06840	2012	3	0.21392507
GEN06844	2012	5	0.21392507
GEN06847	2012	3	0.21392507
GEN06854	2012	3	0.21392507
GEN06858	2012	3	0.21392507
GEN06859	2012	3	0.21392507
GEN06860	2012	3	0.21392507
GEN06862	2012	3	0.21392507
GEN06868	2012	3	0.21392507
GEN06869	2012	4	0.21392507
GEN06870	2012	4	0.21392507
GEN06873	2012	5	0.21392507
GEN06874	2012	3	0.21392507
GEN06878	2012	2	0.21392507
GEN06880	2012	2	0.21392507
GEN06881	2012	4	0.21392507
GEN06882	2012	3	0.21392507
GEN06883	2012	4	0.21392507
GEN06884	2012	4	0.21392507
GEN06885	2012	5	0.21392507
GEN06901	2012	2	0.21392507
GEN06970	2012	3	0.15126787
GEN07097	2012	3	0.21392507
GEN07137	2012	2	0.21392507
GEN07149	2012	3	0.21392507
GEN07152	2012	2.5	0.15126787
GEN07266	2012	4.5	0.15126787
GEN07269	2012	2.5	0.15126787
GEN07318	2012	1.99999994	0.15126787
GEN07332	2012	5	0.15126787
GEN07449	2012	4.5	0.15126787
GEN07457	2012	2	0.15126787
GEN07469	2012	3.5	0.15126787
GEN07503	2012	4	0.15126787
GEN07547	2012	2	0.21392507
GEN07641	2012	2	0.21392507
GEN07684	2012	3	0.15126787
GEN07723	2012	4.00000012	0.15126787
GEN07767	2012	3	0.15126787
GEN07954	2012	3	0.15126787
GEN07955	2012	3	0.15126787
GEN08002	2012	3	0.21392507
GEN08025	2012	3.5	0.15126787
GEN08027	2012	4	0.21392507
GEN09295	2012	4.00000012	0.15126787
GEN11117	2012	2.5	0.15126787
GEN11134	2012	5	0.15126787
GEN11141	2012	4.53968254	0.02695203
GEN11152	2012	4.00000012	0.15126787
GEN11166	2012	2.56000001	0.04278501
GEN17570	2012	1.00000001	0.08733454
GEN19868	2012	1.375	0.07563393
GEN19911	2012	2.00000006	0.15126787
GEN20077	2012	4	0.21392507
GEN20326	2012	5	0.21392507
GEN20332	2012	4	0.21392507
GEN20341	2012	2	0.21392507
GEN20374	2012	2	0.15126787
GEN20429	2012	1.00000004	0.1235097
GEN20433	2012	4	0.21392507
GEN20436	2012	1.00000003	0.15126787
GEN20452	2012	0.99999997	0.15126787
GEN20455	2012	2	0.15126787
GEN20482	2012	3	0.15126787
GEN20508	2012	2	0.21392507
GEN00441	2013	0.94826226	0.36755743
GEN00449	2013	1.34826229	0.36965267
GEN00455	2013	1.58380802	0.38063292
GEN00463	2013	1.32586885	0.36934541
GEN00469	2013	1.34826234	0.39976558
GEN00473	2013	1.34826222	0.39976558
GEN00477	2013	1.58815143	0.38654846
GEN00483	2013	0.84826228	0.37995557
GEN01030	2013	0.84826228	0.39976558
GEN01059	2013	0.92148476	0.38654846
GEN01090	2013	1.59826228	0.37995557
GEN01091	2013	1.51155865	0.36137406
GEN01097	2013	1.50529274	0.37302279
GEN01099	2013	1.34826227	0.36277577
GEN01159	2013	1.33862609	0.37302279
GEN01179	2013	1.50529276	0.37302279
GEN01180	2013	1.01492893	0.36849012
GEN01182	2013	1.44826225	0.36755743
GEN01868	2013	1.54826228	0.36755743
GEN01878	2013	2.07586885	0.36934541
GEN01880	2013	2.20540516	0.36312821
GEN02008	2013	1.34826228	0.36965267
GEN02023	2013	0.92148476	0.38654846
GEN02089	2013	1.84826228	0.39976558
GEN02126	2013	0.92148476	0.38654846
GEN03177	2013	2.82586888	0.36934541
GEN03291	2013	3.04826228	0.36755743
GEN03629	2013	1.16076228	0.36439199
GEN03641	2013	0.84826228	0.39976558
GEN03956	2013	1.23715115	0.36380277
GEN04022	2013	1.83862608	0.37302279
GEN04078	2013	1.19826229	0.36333071
GEN04089	2013	1.06792974	0.43677972
GEN04093	2013	1.06792974	0.43677972
GEN04095	2013	1.06792974	0.43677972
GEN04097	2013	1.06792974	0.43677972
GEN04099	2013	1.06792974	0.43677972
GEN04107	2013	1.34826228	0.39976558
GEN04110	2013	1.20540512	0.36514816
GEN04462	2013	3.07903149	0.36234832
GEN04481	2013	1.46234079	0.36151062
GEN04485	2013	0.97326227	0.36262147
GEN04566	2013	0.84826228	0.39976558
GEN04570	2013	1.94826225	0.36755743
GEN04592	2013	1.59826225	0.36965267
GEN04597	2013	1.01492894	0.36380277
GEN04665	2013	1.94826228	0.36755743
GEN04724	2013	1.09826228	0.36965267
GEN04928	2013	0.92148476	0.38654846
GEN04942	2013	1.84826228	0.39976558
GEN04947	2013	1.25481806	0.38654846
GEN04948	2013	0.92148476	0.38654846
GEN05007	2013	2.14826225	0.36755743
GEN05116	2013	1.25481806	0.38654846
GEN05117	2013	1.92148476	0.38654846
GEN05118	2013	1.25481814	0.38654846
GEN05128	2013	0.92148476	0.38654846
GEN05145	2013	1.92148476	0.38654846
GEN05146	2013	0.92148476	0.38654846
GEN05193	2013	1.34826228	0.43669794
GEN05207	2013	2.14826228	0.36755743
GEN05211	2013	1.59826228	0.36965267
GEN05239	2013	1.64826225	0.36755743
GEN05257	2013	0.58815145	0.38654846
GEN05265	2013	1.34826228	0.43669794
GEN05279	2013	1.25481814	0.38654846
GEN05280	2013	0.92148476	0.38654846
GEN05298	2013	1.51492894	0.37311858
GEN05337	2013	1.3171142	0.36842906
GEN05338	2013	1.6482623	0.36755743
GEN05386	2013	0.92148476	0.38654846
GEN05415	2013	1.74826225	0.36755743
GEN05799	2013	1.58815143	0.38654846
GEN05836	2013	1.25481814	0.38654846
GEN05837	2013	1.25481814	0.38654846
GEN05850	2013	1.2548181	0.38654846
GEN05864	2013	1.67195941	0.37302279
GEN05887	2013	1.34826228	0.39976558
GEN05892	2013	1.58815143	0.38654846
GEN05928	2013	0.84826228	0.39976558
GEN05937	2013	1.89219577	0.37577322
GEN05976	2013	1.84826228	0.39976558
GEN05979	2013	1.34826228	0.39976558
GEN06003	2013	1.67195942	0.37302279
GEN06007	2013	1.67195942	0.37302279
GEN06042	2013	1.84826228	0.39976558
GEN06181	2013	1.06792974	0.43677972
GEN06184	2013	1.06792974	0.43677972
GEN06188	2013	1.92148476	0.38654846
GEN06191	2013	1.17195941	0.37302279
GEN06194	2013	2.58815143	0.38654846
GEN06215	2013	1.84826228	0.39976558
GEN06228	2013	1.06792974	0.43677972
GEN06236	2013	1.34826228	0.39976558
GEN06239	2013	0.84826228	0.39976558
GEN06260	2013	0.92148476	0.38654846
GEN06357	2013	1.34826234	0.39976558
GEN06564	2013	1.29219577	0.37577322
GEN06626	2013	1.83862609	0.37302279
GEN06643	2013	1.34826228	0.39976558
GEN06713	2013	0.84826228	0.39976558
GEN06729	2013	1.58380797	0.38063292
GEN06763	2013	1.34826228	0.39976558
GEN06782	2013	1.34826222	0.39976558
GEN06798	2013	1.25481806	0.38654846
GEN06799	2013	1.58815143	0.38654846
GEN06800	2013	1.58815143	0.38654846
GEN06839	2013	1.84826228	0.39976558
GEN06847	2013	1.34826228	0.39976558
GEN06870	2013	1.34826234	0.39976558
GEN06878	2013	1.67195943	0.37302279
GEN06901	2013	1.84826228	0.39976558
GEN06970	2013	1.34826234	0.39976558
GEN07045	2013	1.34826228	0.39976558
GEN07062	2013	1.92148476	0.38654846
GEN07074	2013	1.2548181	0.38654846
GEN07098	2013	1.25481806	0.38654846
GEN07123	2013	1.25481814	0.38654846
GEN07134	2013	1.58815143	0.38654846
GEN07137	2013	1.25481814	0.38654846
GEN07138	2013	0.84826228	0.39976558
GEN07139	2013	0.92148476	0.38654846
GEN07145	2013	0.92148476	0.38654846
GEN07146	2013	1.2548181	0.38654846
GEN07147	2013	0.92148476	0.38654846
GEN07149	2013	0.58815141	0.38654846
GEN07152	2013	1.25481806	0.38654846
GEN07158	2013	1.58815143	0.38654846
GEN07159	2013	2.2548181	0.38654846
GEN07161	2013	0.58815143	0.38654846
GEN07163	2013	1.58815147	0.38654846
GEN07164	2013	1.92148476	0.38654846
GEN07165	2013	3.2548181	0.38654846
GEN07166	2013	2.92148476	0.38654846
GEN07167	2013	2.58815143	0.38654846
GEN07168	2013	1.92148476	0.38654846
GEN07169	2013	1.92148476	0.38654846
GEN07172	2013	1.25481806	0.38654846
GEN07173	2013	0.58815143	0.38654846
GEN07175	2013	2.2548181	0.38654846
GEN07182	2013	1.2548181	0.38654846
GEN07186	2013	0.92148476	0.38654846
GEN07193	2013	0.92148476	0.38654846
GEN07195	2013	2.2548181	0.38654846
GEN07260	2013	0.58815145	0.38654846
GEN07261	2013	0.58815143	0.38654846
GEN07266	2013	1.92148476	0.38654846
GEN07267	2013	0.92148476	0.38654846
GEN07269	2013	1.25481806	0.38654846
GEN07314	2013	1.58815143	0.38654846
GEN07315	2013	2.2548181	0.38654846
GEN07318	2013	1.2548181	0.38654846
GEN07322	2013	1.25481814	0.38654846
GEN07332	2013	1.92148476	0.38654846
GEN07359	2013	1.25481806	0.38654846
GEN07441	2013	0.58815145	0.38654846
GEN07449	2013	2.2548181	0.38654846
GEN07451	2013	1.58815143	0.38654846
GEN07457	2013	1.2548181	0.38654846
GEN07469	2013	0.92148476	0.38654846
GEN07503	2013	1.25481806	0.38654846
GEN07516	2013	0.58815141	0.38654846
GEN07547	2013	0.92148476	0.38654846
GEN07548	2013	0.92148476	0.38654846
GEN07549	2013	0.92148476	0.38654846
GEN07550	2013	0.92148476	0.38654846
GEN07572	2013	1.2548181	0.38654846
GEN07581	2013	1.58815143	0.38654846
GEN07591	2013	1.2548181	0.38654846
GEN07592	2013	2.2548181	0.38654846
GEN07593	2013	3.2548181	0.38654846
GEN07594	2013	1.25481814	0.38654846
GEN07595	2013	1.92148476	0.38654846
GEN07596	2013	1.25481814	0.38654846
GEN07597	2013	1.25481806	0.38654846
GEN07609	2013	1.92148476	0.38654846
GEN07611	2013	0.92148476	0.38654846
GEN07612	2013	1.25481814	0.38654846
GEN07613	2013	1.25481806	0.38654846
GEN07614	2013	1.58815143	0.38654846
GEN07615	2013	0.58815141	0.38654846
GEN07621	2013	1.2548181	0.38654846
GEN07625	2013	0.58815143	0.38654846
GEN07631	2013	1.25481814	0.38654846
GEN07641	2013	0.89219577	0.37577322
GEN07646	2013	1.25481814	0.38654846
GEN07684	2013	1.25481814	0.38654846
GEN07701	2013	0.92148476	0.38654846
GEN07723	2013	2.58815135	0.38654846
GEN07727	2013	1.92148476	0.38654846
GEN07737	2013	1.2548181	0.38654846
GEN07745	2013	1.2548181	0.38654846
GEN07767	2013	1.58815143	0.38654846
GEN07803	2013	1.2548181	0.38654846
GEN07815	2013	1.25481806	0.38654846
GEN07816	2013	0.58815143	0.38654846
GEN07828	2013	1.25481814	0.38654846
GEN07908	2013	0.34826225	0.39976558
GEN07909	2013	0.92148476	0.38654846
GEN07910	2013	0.92148476	0.38654846
GEN07914	2013	0.92148476	0.38654846
GEN07915	2013	1.92148476	0.38654846
GEN07916	2013	1.92148476	0.38654846
GEN07917	2013	1.92148476	0.38654846
GEN07918	2013	1.58815143	0.38654846
GEN07921	2013	0.58815145	0.38654846
GEN07922	2013	1.58815143	0.38654846
GEN07923	2013	0.92148476	0.38654846
GEN07924	2013	1.25481814	0.38654846
GEN07925	2013	0.92148476	0.38654846
GEN07926	2013	1.25481814	0.38654846
GEN07927	2013	1.25481814	0.38654846
GEN07930	2013	0.92148476	0.38654846
GEN07932	2013	1.25481814	0.38654846
GEN07934	2013	1.25481814	0.38654846
GEN07935	2013	1.2548181	0.38654846
GEN07936	2013	0.92148476	0.38654846
GEN07939	2013	0.92148476	0.38654846
GEN07940	2013	0.58815143	0.38654846
GEN07941	2013	2.58815143	0.38654846
GEN07942	2013	2.2548181	0.38654846
GEN07946	2013	1.58815143	0.38654846
GEN07954	2013	1.9214848	0.38654846
GEN07955	2013	1.25481806	0.38654846
GEN07956	2013	0.92148476	0.38654846
GEN07963	2013	1.84826228	0.39976558
GEN07970	2013	1.2548181	0.38654846
GEN07979	2013	1.58815143	0.38654846
GEN07982	2013	1.34826228	0.39976558
GEN07984	2013	0.84826228	0.39976558
GEN07985	2013	1.34826222	0.39976558
GEN07986	2013	1.84826228	0.39976558
GEN07995	2013	1.25481814	0.38654846
GEN07996	2013	1.92148476	0.38654846
GEN07997	2013	1.34826228	0.39976558
GEN08025	2013	1.18159562	0.36380277
GEN08026	2013	1.70086888	0.36934541
GEN08624	2013	0.34826228	0.43669794
GEN08798	2013	0.84826228	0.39976558
GEN09220	2013	1.34826222	0.39976558
GEN09295	2013	1.34826228	0.39976558
GEN09533	2013	1.68159559	0.36615395
GEN11117	2013	0.94826226	0.36755743
GEN11125	2013	1.583808	0.38063292
GEN11134	2013	1.84826225	0.36380277
GEN11141	2013	1.61626969	0.3597184
GEN11152	2013	1.94826228	0.36755743
GEN11166	2013	1.24015417	0.36137213
GEN11219	2013	1.34826228	0.43669794
GEN11227	2013	0.34826231	0.39976558
GEN17555	2013	1.8667808	0.36222685
GEN19868	2013	1.01492896	0.36849012
GEN19896	2013	1.34826228	0.39976558
GEN19911	2013	0.84826228	0.39976558
GEN20077	2013	1.67195944	0.37302279
GEN20216	2013	1.34826222	0.39976558
GEN20309	2013	0.92148476	0.38654846
GEN20326	2013	1.67195942	0.37302279
GEN20332	2013	1.67195942	0.37302279
GEN20341	2013	1.50529277	0.37302279
GEN20374	2013	1.22326228	0.36965267
GEN20424	2013	1.84826228	0.39976558
GEN20429	2013	0.84826228	0.39976558
GEN20433	2013	1.58380797	0.38063292
GEN20452	2013	0.51492895	0.36380277
GEN20455	2013	1.23287766	0.36234832
GEN00441	2014	1.05883273	0.26573328
GEN00446	2014	1.63540522	1.01844874
GEN00449	2014	3.96137756	0.2161572
GEN00455	2014	2.04461133	0.28003242
GEN00458	2014	1.82746054	0.73134844
GEN00469	2014	3.52895828	0.2922667
GEN00472	2014	5.16545578	0.40717805
GEN00473	2014	1.38411452	0.31895071
GEN00477	2014	1.2720297	0.30001603
GEN00480	2014	1.86720114	0.73140259
GEN00483	2014	1.1227775	0.23115989
GEN01030	2014	3.07145125	0.45165263
GEN01037	2014	3.63540522	0.60871368
GEN01047	2014	2.82746045	0.73134844
GEN01059	2014	1.00846849	0.27052611
GEN01090	2014	0.6292572	0.29082467
GEN01091	2014	2.52637936	0.2164733
GEN01094	2014	1.72627018	0.53362474
GEN01097	2014	1.50968442	0.34342642
GEN01099	2014	4.4193242	0.21009983
GEN01104	2014	1.82746051	0.53371901
GEN01159	2014	0.4816293	0.27680278
GEN01162	2014	1.33115944	0.31226202
GEN01179	2014	1.46565856	0.29574231
GEN01182	2014	1.34853062	0.21576537
GEN01277	2014	1.18810131	0.36667803
GEN01868	2014	2.57567212	0.27043063
GEN01880	2014	4.89133245	0.34624357
GEN01898	2014	2.93604874	0.53428656
GEN02008	2014	1.67891825	0.24321816
GEN02023	2014	1.47000694	0.27052611
GEN02114	2014	3.63540522	1.01844874
GEN02126	2014	1.54693003	0.27052611
GEN02494	2014	1.82746054	0.73134844
GEN02707	2014	1.28292772	0.53347417
GEN03148	2014	2.97627016	0.53362474
GEN03155	2014	1.47627016	0.53362474
GEN03168	2014	1.54463691	0.53724438
GEN03179	2014	1.43604873	0.53428656
GEN03186	2014	1.0446369	0.53724438
GEN03629	2014	0.52258372	0.25001808
GEN03639	2014	1.22627016	0.53362474
GEN03645	2014	0.62507982	0.73191466
GEN04090	2014	0.78880444	0.35493705
GEN04107	2014	0.30987118	0.32612858
GEN04481	2014	1.19241916	0.21694252
GEN04485	2014	0.17745979	0.24480196
GEN04566	2014	1.03292772	0.53347417
GEN04570	2014	0.9292572	0.29082467
GEN04586	2014	7.36720114	0.73140259
GEN04590	2014	1.22627016	0.53362474
GEN04592	2014	1.61787837	0.42276658
GEN04597	2014	0.6853375	0.23926243
GEN04665	2014	1.69340011	0.34317037
GEN04859	2014	1.87396224	0.53349252
GEN04862	2014	1.63540522	1.01844874
GEN04863	2014	1.37396224	0.53349252
GEN04942	2014	3.26902779	0.2913249
GEN04947	2014	3.96355412	0.35753929
GEN04948	2014	5.05446321	0.35753929
GEN04949	2014	4.32719048	0.35753929
GEN04950	2014	2.44997033	0.36661442
GEN04951	2014	2.12396224	0.53349252
GEN04952	2014	4.23628136	0.35753929
GEN04953	2014	3.41809955	0.35753929
GEN04954	2014	3.69082686	0.35753929
GEN05007	2014	1.96659023	0.28335799
GEN05116	2014	2.89308388	0.27052611
GEN05117	2014	2.20077618	0.27052611
GEN05119	2014	2.28681458	0.60665705
GEN05120	2014	3.84997033	0.36661442
GEN05121	2014	2.14997033	0.36661442
GEN05129	2014	1.4953986	0.44858705
GEN05147	2014	1.87396226	0.53349252
GEN05206	2014	3.9953986	0.44858705
GEN05279	2014	4.69082685	0.35753929
GEN05280	2014	1.41809957	0.35753929
GEN05337	2014	2.72890118	0.24082356
GEN05386	2014	4.0544633	0.35753929
GEN05387	2014	2.64997033	0.36661442
GEN05395	2014	4.37396224	0.53349252
GEN05415	2014	1.22925721	0.29082467
GEN05540	2014	1.47627016	0.53362474
GEN05798	2014	5.61269561	0.24121498
GEN05836	2014	1.38314081	0.30001603
GEN05850	2014	1.35462234	0.27052611
GEN05864	2014	1.27673345	0.34317037
GEN05928	2014	0.64090537	0.33429321
GEN06007	2014	1.9143561	0.31834803
GEN06181	2014	1.45260083	0.31169133
GEN06191	2014	0.80661435	0.30009889
GEN06357	2014	1.51230898	0.44875335
GEN06713	2014	1.45763854	0.25629386
GEN06901	2014	0.43934258	0.34372624
GEN06935	2014	3.63540522	1.01844874
GEN06940	2014	1.63540522	1.01844874
GEN06957	2014	1.63540522	1.01844874
GEN07047	2014	2.57773314	0.38198724
GEN07064	2014	2.37396224	0.53349252
GEN07065	2014	4.74997033	0.36661442
GEN07066	2014	2.12396224	0.53349252
GEN07067	2014	4.37396226	0.53349252
GEN07076	2014	1.87396224	0.53349252
GEN07077	2014	2.04997033	0.36661442
GEN07085	2014	3.54997034	0.36661442
GEN07087	2014	1.28681458	0.60665705
GEN07088	2014	3.04997033	0.36661442
GEN07089	2014	0.99539859	0.44858705
GEN07125	2014	2.62014793	0.60665705
GEN07126	2014	1.28681458	0.60665705
GEN07127	2014	3.84997032	0.36661442
GEN07128	2014	2.44997033	0.36661442
GEN07138	2014	1.27673346	0.34317037
GEN07147	2014	3.51230898	0.44875335
GEN07157	2014	2.64997033	0.36661442
GEN07168	2014	4.81616081	0.27052611
GEN07173	2014	1.78684712	0.36667803
GEN07175	2014	4.89308388	0.27052611
GEN07178	2014	1.54997033	0.36661442
GEN07179	2014	3.24997033	0.36661442
GEN07187	2014	3.74997033	0.36661442
GEN07188	2014	2.16206528	0.44858705
GEN07189	2014	1.14997034	0.36661442
GEN07190	2014	2.24997033	0.36661442
GEN07193	2014	1.34564232	0.44875335
GEN07197	2014	3.32873195	0.44858705
GEN07198	2014	3.94997033	0.36661442
GEN07201	2014	1.37396226	0.53349252
GEN07202	2014	1.28681458	0.60665705
GEN07226	2014	3.64997033	0.36661442
GEN07234	2014	3.37396224	0.53349252
GEN07251	2014	3.62014791	0.60665705
GEN07261	2014	1.39308387	0.27052611
GEN07283	2014	3.63540522	1.01844874
GEN07291	2014	2.63540522	1.01844874
GEN07302	2014	3.63540522	1.01844874
GEN07318	2014	4.66231463	0.27052611
GEN07328	2014	1.94997033	0.36661442
GEN07329	2014	1.44997033	0.36661442
GEN07337	2014	1.24997033	0.36661442
GEN07338	2014	5.4953986	0.44858705
GEN07359	2014	1.71647412	0.30001603
GEN07394	2014	1.62014789	0.60665705
GEN07395	2014	1.54997033	0.36661442
GEN07441	2014	1.88684709	0.36667803
GEN07445	2014	1.64997033	0.36661442
GEN07449	2014	2.77769927	0.27052611
GEN07469	2014	5.31616083	0.27052611
GEN07499	2014	1.44997033	0.36661442
GEN07507	2014	5.74997033	0.36661442
GEN07568	2014	1.66206527	0.44858705
GEN07581	2014	1.31742521	0.27052611
GEN07621	2014	1.50846849	0.27052611
GEN07625	2014	1.51230899	0.44875335
GEN07684	2014	1.62385311	0.27052611
GEN07701	2014	1.20077619	0.27052611
GEN07737	2014	5.23923773	0.27052611
GEN07871	2014	1.04997034	0.36661442
GEN07875	2014	0.9953986	0.44858705
GEN07878	2014	1.32873192	0.44858705
GEN07908	2014	0.71782845	0.33429321
GEN07909	2014	1.51230898	0.44875335
GEN07924	2014	2.88684709	0.36667803
GEN07928	2014	2.14997033	0.36661442
GEN07940	2014	1.81616081	0.27052611
GEN07954	2014	2.66231466	0.27052611
GEN07963	2014	0.94859769	0.33429321
GEN07969	2014	3.84997033	0.36661442
GEN07971	2014	1.94997033	0.36661442
GEN07972	2014	2.74997033	0.36661442
GEN07988	2014	1.54997033	0.36661442
GEN07989	2014	1.16206527	0.44858705
GEN07990	2014	5.32873194	0.44858705
GEN07991	2014	1.24997033	0.36661442
GEN07992	2014	3.84997033	0.36661442
GEN07993	2014	1.24997033	0.36661442
GEN08000	2014	1.82873194	0.44858705
GEN08001	2014	1.4953986	0.44858705
GEN08025	2014	1.82746054	0.73134844
GEN08026	2014	5.15456341	0.24001555
GEN08079	2014	1.82746048	0.73134844
GEN08146	2014	1.82746051	0.73134844
GEN08170	2014	1.03292772	0.53347417
GEN08359	2014	1.74997033	0.36661442
GEN08360	2014	2.54997033	0.36661442
GEN08361	2014	2.54997033	0.36661442
GEN08363	2014	3.14997034	0.36661442
GEN08374	2014	5.24997033	0.36661442
GEN08378	2014	1.34997033	0.36661442
GEN08379	2014	1.24997033	0.36661442
GEN08380	2014	1.32873195	0.44858705
GEN08381	2014	2.32873194	0.44858705
GEN08382	2014	1.4953986	0.44858705
GEN08395	2014	1.84997033	0.36661442
GEN08396	2014	1.9953986	0.44858705
GEN08397	2014	1.84997033	0.36661442
GEN08398	2014	1.44997033	0.36661442
GEN08404	2014	2.4953986	0.44858705
GEN08405	2014	1.82873194	0.44858705
GEN08410	2014	3.04997033	0.36661442
GEN08418	2014	1.74997034	0.36661442
GEN08431	2014	2.34997033	0.36661442
GEN08443	2014	1.64997034	0.36661442
GEN08445	2014	2.64997033	0.36661442
GEN08446	2014	5.84997033	0.36661442
GEN08447	2014	1.74997033	0.36661442
GEN08448	2014	1.54997033	0.36661442
GEN08449	2014	4.64997033	0.36661442
GEN08450	2014	3.44997033	0.36661442
GEN08459	2014	2.64997033	0.36661442
GEN08460	2014	3.32873194	0.44858705
GEN08469	2014	2.4953986	0.44858705
GEN08475	2014	1.34997033	0.36661442
GEN08476	2014	1.94997034	0.36661442
GEN08481	2014	1.34997034	0.36661442
GEN08482	2014	1.54997033	0.36661442
GEN08483	2014	1.34997034	0.36661442
GEN08484	2014	1.44997033	0.36661442
GEN08486	2014	1.49539859	0.44858705
GEN08487	2014	1.84997034	0.36661442
GEN08488	2014	1.54997033	0.36661442
GEN08491	2014	3.4953986	0.44858705
GEN08495	2014	1.49539859	0.44858705
GEN08496	2014	1.16206527	0.44858705
GEN08497	2014	1.32873195	0.44858705
GEN08500	2014	1.37396226	0.53349252
GEN08502	2014	2.74997033	0.36661442
GEN08503	2014	1.34997033	0.36661442
GEN08504	2014	1.14997033	0.36661442
GEN08505	2014	1.54997034	0.36661442
GEN08508	2014	1.04997033	0.36661442
GEN08512	2014	5.16206527	0.44858705
GEN08516	2014	1.84997033	0.36661442
GEN08517	2014	1.84997033	0.36661442
GEN08518	2014	2.84997033	0.36661442
GEN08522	2014	2.64997033	0.36661442
GEN08523	2014	4.04997033	0.36661442
GEN08525	2014	5.28681458	0.60665705
GEN08530	2014	1.14997033	0.36661442
GEN08531	2014	1.44997033	0.36661442
GEN08535	2014	3.94997033	0.36661442
GEN08536	2014	1.54997033	0.36661442
GEN08537	2014	1.24997033	0.36661442
GEN08554	2014	1.14997033	0.36661442
GEN08555	2014	3.32873193	0.44858705
GEN08556	2014	1.44997033	0.36661442
GEN08557	2014	1.62396225	0.53349252
GEN08559	2014	2.12396223	0.53349252
GEN08560	2014	1.66206527	0.44858705
GEN08561	2014	1.82873195	0.44858705
GEN08573	2014	3.9953986	0.44858705
GEN08596	2014	2.87396224	0.53349252
GEN08597	2014	2.95348125	0.60665705
GEN08598	2014	2.62014791	0.60665705
GEN08599	2014	2.34997033	0.36661442
GEN08600	2014	1.32873194	0.44858705
GEN08601	2014	2.84997034	0.36661442
GEN08602	2014	4.04997033	0.36661442
GEN08603	2014	1.44997033	0.36661442
GEN08604	2014	2.64997033	0.36661442
GEN08606	2014	1.62396224	0.53349252
GEN08607	2014	2.87396225	0.53349252
GEN08608	2014	1.37396224	0.53349252
GEN08609	2014	1.12396224	0.53349252
GEN08610	2014	2.54997033	0.36661442
GEN08611	2014	2.62396224	0.53349252
GEN08618	2014	3.44997033	0.36661442
GEN08624	2014	2.84997033	0.36661442
GEN08626	2014	0.99539859	0.44858705
GEN08629	2014	1.87396224	0.53349252
GEN08634	2014	1.99539861	0.44858705
GEN08639	2014	2.16206527	0.44858705
GEN08640	2014	3.16206526	0.44858705
GEN08641	2014	1.84997034	0.36661442
GEN08645	2014	3.16206526	0.44858705
GEN08646	2014	1.94997033	0.36661442
GEN08648	2014	3.54997033	0.36661442
GEN08649	2014	3.62396224	0.53349252
GEN08650	2014	3.37396224	0.53349252
GEN08651	2014	3.12396224	0.53349252
GEN08652	2014	3.12396223	0.53349252
GEN08653	2014	3.37396224	0.53349252
GEN08658	2014	4.34997033	0.36661442
GEN08659	2014	2.95348125	0.60665705
GEN08661	2014	3.64997033	0.36661442
GEN08678	2014	2.82873194	0.44858705
GEN08687	2014	4.74997032	0.36661442
GEN08688	2014	5.44997033	0.36661442
GEN08700	2014	0.9953986	0.44858705
GEN08701	2014	1.16206526	0.44858705
GEN08702	2014	2.32873193	0.44858705
GEN08703	2014	5.4953986	0.44858705
GEN08705	2014	2.9953986	0.44858705
GEN08706	2014	1.14997033	0.36661442
GEN08709	2014	1.14997033	0.36661442
GEN08712	2014	1.24997034	0.36661442
GEN08713	2014	1.37396223	0.53349252
GEN08714	2014	1.14997033	0.36661442
GEN08728	2014	4.24997033	0.36661442
GEN08729	2014	3.66206529	0.44858705
GEN08730	2014	1.16206527	0.44858705
GEN08738	2014	4.84997033	0.36661442
GEN08748	2014	2.34997033	0.36661442
GEN08749	2014	3.14997033	0.36661442
GEN08751	2014	5.04997033	0.36661442
GEN08771	2014	2.44997033	0.36661442
GEN08774	2014	2.99539861	0.44858705
GEN08776	2014	2.34997032	0.36661442
GEN08777	2014	2.16206527	0.44858705
GEN08784	2014	3.24997033	0.36661442
GEN08785	2014	3.34997033	0.36661442
GEN08786	2014	5.74997033	0.36661442
GEN08787	2014	4.14997032	0.36661442
GEN08798	2014	1.0221776	0.38198724
GEN08809	2014	2.4953986	0.44858705
GEN08813	2014	1.54997033	0.36661442
GEN08814	2014	1.34997033	0.36661442
GEN08815	2014	1.64997033	0.36661442
GEN08816	2014	1.34997033	0.36661442
GEN08822	2014	3.49539861	0.44858705
GEN08824	2014	1.16206527	0.44858705
GEN08825	2014	0.9953986	0.44858705
GEN08830	2014	1.24997033	0.36661442
GEN08843	2014	5.64997033	0.36661442
GEN08845	2014	1.34997033	0.36661442
GEN08846	2014	1.74997034	0.36661442
GEN08848	2014	1.87396223	0.53349252
GEN08861	2014	1.64997033	0.36661442
GEN08862	2014	1.74997033	0.36661442
GEN08875	2014	4.34997033	0.36661442
GEN08884	2014	1.54997033	0.36661442
GEN08885	2014	4.16206526	0.44858705
GEN08891	2014	1.37396224	0.53349252
GEN08892	2014	2.54997033	0.36661442
GEN08893	2014	1.32873193	0.44858705
GEN08913	2014	1.74997033	0.36661442
GEN08918	2014	2.14997033	0.36661442
GEN08921	2014	4.74997034	0.36661442
GEN08924	2014	5.14997033	0.36661442
GEN08925	2014	5.84997033	0.36661442
GEN08929	2014	4.44997033	0.36661442
GEN08930	2014	4.64997033	0.36661442
GEN08932	2014	1.64997033	0.36661442
GEN08933	2014	1.44997033	0.36661442
GEN08938	2014	1.34997033	0.36661442
GEN08939	2014	1.54997033	0.36661442
GEN08940	2014	1.14997034	0.36661442
GEN08941	2014	1.24997034	0.36661442
GEN08960	2014	3.14997036	0.36661442
GEN08961	2014	1.82873194	0.44858705
GEN08962	2014	1.84997033	0.36661442
GEN08963	2014	1.94997033	0.36661442
GEN08964	2014	1.54997034	0.36661442
GEN08965	2014	1.94997033	0.36661442
GEN08966	2014	2.32873194	0.44858705
GEN08967	2014	2.32873194	0.44858705
GEN08968	2014	3.4953986	0.44858705
GEN08969	2014	2.49539861	0.44858705
GEN08971	2014	1.4953986	0.44858705
GEN08972	2014	1.66206527	0.44858705
GEN08973	2014	2.49539859	0.44858705
GEN08974	2014	2.32873195	0.44858705
GEN08975	2014	1.9953986	0.44858705
GEN08976	2014	1.44997033	0.36661442
GEN09016	2014	1.54997034	0.36661442
GEN09052	2014	2.16206526	0.44858705
GEN09061	2014	1.9953986	0.44858705
GEN09062	2014	1.82873194	0.44858705
GEN09076	2014	2.24997034	0.36661442
GEN09077	2014	1.54997034	0.36661442
GEN09078	2014	3.14997033	0.36661442
GEN09086	2014	1.64997033	0.36661442
GEN09116	2014	1.32873194	0.44858705
GEN09123	2014	2.32873194	0.44858705
GEN09124	2014	1.66206526	0.44858705
GEN09125	2014	1.16206526	0.44858705
GEN09127	2014	2.34997033	0.36661442
GEN09148	2014	2.66206528	0.44858705
GEN09154	2014	1.44997034	0.36661442
GEN09155	2014	1.34997033	0.36661442
GEN09161	2014	2.84997033	0.36661442
GEN09162	2014	2.14997033	0.36661442
GEN09163	2014	4.04997034	0.36661442
GEN09167	2014	1.34997033	0.36661442
GEN09173	2014	1.34997034	0.36661442
GEN09174	2014	1.34997033	0.36661442
GEN09196	2014	1.66206527	0.44858705
GEN09197	2014	1.34997033	0.36661442
GEN09198	2014	3.74997033	0.36661442
GEN09203	2014	1.94997033	0.36661442
GEN09208	2014	1.94997033	0.36661442
GEN09211	2014	1.74997034	0.36661442
GEN09212	2014	1.64997033	0.36661442
GEN09213	2014	0.9953986	0.44858705
GEN09214	2014	1.99539859	0.44858705
GEN09215	2014	1.94997033	0.36661442
GEN09217	2014	2.64997033	0.36661442
GEN09220	2014	1.13328871	0.38198724
GEN09231	2014	1.74997034	0.36661442
GEN09237	2014	1.32873194	0.44858705
GEN09239	2014	1.64997033	0.36661442
GEN09242	2014	1.24997033	0.36661442
GEN09259	2014	2.54997033	0.36661442
GEN09265	2014	1.16206527	0.44858705
GEN09266	2014	1.34997033	0.36661442
GEN09267	2014	1.16206527	0.44858705
GEN09268	2014	1.4953986	0.44858705
GEN09269	2014	0.9953986	0.44858705
GEN09270	2014	1.24997034	0.36661442
GEN09271	2014	1.4953986	0.44858705
GEN09272	2014	1.4953986	0.44858705
GEN09273	2014	1.66206526	0.44858705
GEN09295	2014	1.4335516	0.31165174
GEN09533	2014	1.43388923	0.22179917
GEN09550	2014	0.88156479	1.01965465
GEN09551	2014	1.88156479	1.01965465
GEN09553	2014	0.88156479	1.01965465
GEN09559	2014	1.88156479	1.01965465
GEN09564	2014	0.88156479	1.01965465
GEN09565	2014	0.88156479	1.01965465
GEN09566	2014	0.88156479	1.01965465
GEN09567	2014	0.88156479	1.01965465
GEN09568	2014	0.88156479	1.01965465
GEN09570	2014	1.88156479	1.01965465
GEN09571	2014	0.88156479	1.01965465
GEN09575	2014	1.88156479	1.01965465
GEN09578	2014	0.88156479	1.01965465
GEN09583	2014	1.88156479	1.01965465
GEN09584	2014	2.88156479	1.01965465
GEN09587	2014	0.88156479	1.01965465
GEN09589	2014	0.88156479	1.01965465
GEN09590	2014	1.88156479	1.01965465
GEN09596	2014	1.88156479	1.01965465
GEN09597	2014	0.88156479	1.01965465
GEN09606	2014	0.88156479	1.01965465
GEN09609	2014	5.82746051	1.01730018
GEN09610	2014	2.82746051	1.01730018
GEN09611	2014	2.82746051	1.01730018
GEN09612	2014	2.82746051	1.01730018
GEN09613	2014	1.21580395	0.60691179
GEN09614	2014	0.88247062	0.60691179
GEN09615	2014	2.28292772	0.53347417
GEN09616	2014	2.53292772	0.53347417
GEN09619	2014	0.88156479	1.01965465
GEN09620	2014	0.88156479	1.01965465
GEN09632	2014	0.88156479	1.01965465
GEN09633	2014	0.88156479	1.01965465
GEN09634	2014	0.88156479	1.01965465
GEN09636	2014	1.88156479	1.01965465
GEN09637	2014	2.88156479	1.01965465
GEN09641	2014	0.88156479	1.01965465
GEN09643	2014	0.88156479	1.01965465
GEN09645	2014	0.88156479	1.01965465
GEN09653	2014	0.88156479	1.01965465
GEN09654	2014	0.88156479	1.01965465
GEN09663	2014	0.88156479	1.01965465
GEN09674	2014	0.88156479	1.01965465
GEN09676	2014	0.88156479	1.01965465
GEN09677	2014	0.88156479	1.01965465
GEN09681	2014	0.88156479	1.01965465
GEN09683	2014	0.88156479	1.01965465
GEN09684	2014	0.88156479	1.01965465
GEN09685	2014	0.88156479	1.01965465
GEN09689	2014	0.88156479	1.01965465
GEN09693	2014	2.88156479	1.01965465
GEN09698	2014	0.88156479	1.01965465
GEN09702	2014	0.88156479	1.01965465
GEN09703	2014	0.88156479	1.01965465
GEN09707	2014	1.88156479	1.01965465
GEN09710	2014	0.88156479	1.01965465
GEN09714	2014	0.88156479	1.01965465
GEN09715	2014	0.88156479	1.01965465
GEN09716	2014	0.88156479	1.01965465
GEN09717	2014	0.88156479	1.01965465
GEN09718	2014	0.88156479	1.01965465
GEN09719	2014	0.88156479	1.01965465
GEN09722	2014	1.88156479	1.01965465
GEN09726	2014	0.88156479	1.01965465
GEN09727	2014	0.88156479	1.01965465
GEN09728	2014	2.88156479	1.01965465
GEN09731	2014	0.88156479	1.01965465
GEN09736	2014	1.88156479	1.01965465
GEN09739	2014	0.88156479	1.01965465
GEN09740	2014	1.88156479	1.01965465
GEN09741	2014	0.88156479	1.01965465
GEN09748	2014	0.88156479	1.01965465
GEN09760	2014	1.88156479	1.01965465
GEN09787	2014	2.88156479	1.01965465
GEN09789	2014	0.88156479	1.01965465
GEN09790	2014	0.88156479	1.01965465
GEN09791	2014	0.88156479	1.01965465
GEN09792	2014	0.88156479	1.01965465
GEN09793	2014	0.88156479	1.01965465
GEN09794	2014	2.82746051	1.01730018
GEN09795	2014	2.82746051	1.01730018
GEN09796	2014	2.82746051	1.01730018
GEN09797	2014	2.82746051	1.01730018
GEN09798	2014	1.82746051	1.01730018
GEN09799	2014	1.82746051	1.01730018
GEN09800	2014	1.82746051	1.01730018
GEN09801	2014	1.82746051	1.01730018
GEN09802	2014	1.82746051	1.01730018
GEN09803	2014	1.78292772	0.53347417
GEN09804	2014	1.28292772	0.53347417
GEN09805	2014	2.28292772	0.53347417
GEN09816	2014	1.03292772	0.53347417
GEN09817	2014	1.03292772	0.53347417
GEN09818	2014	1.03292772	0.53347417
GEN09828	2014	0.88156479	1.01965465
GEN09829	2014	1.88156479	1.01965465
GEN09832	2014	0.88156479	1.01965465
GEN09833	2014	0.88156479	1.01965465
GEN09834	2014	0.88156479	1.01965465
GEN09838	2014	0.88156479	1.01965465
GEN09839	2014	0.88156479	1.01965465
GEN09840	2014	0.88156479	1.01965465
GEN09841	2014	2.88156479	1.01965465
GEN09842	2014	0.88156479	1.01965465
GEN09843	2014	3.88156479	1.01965465
GEN09844	2014	0.88156479	1.01965465
GEN09845	2014	0.88156479	1.01965465
GEN09847	2014	1.03292772	0.53347417
GEN09848	2014	1.03292772	0.53347417
GEN09849	2014	1.03292772	0.53347417
GEN09850	2014	0.88156479	1.01965465
GEN09851	2014	0.88156479	1.01965465
GEN09852	2014	1.03292772	0.53347417
GEN09853	2014	1.03292772	0.53347417
GEN09854	2014	1.53292772	0.53347417
GEN09856	2014	1.03292772	0.53347417
GEN09859	2014	1.86720114	0.73140259
GEN09862	2014	1.36720114	0.73140259
GEN09872	2014	0.88156479	1.01965465
GEN09873	2014	0.88156479	1.01965465
GEN09876	2014	0.88156479	1.01965465
GEN09877	2014	0.88156479	1.01965465
GEN09879	2014	1.88156479	1.01965465
GEN09880	2014	0.88156479	1.01965465
GEN09883	2014	0.88156479	1.01965465
GEN09884	2014	0.88156479	1.01965465
GEN09886	2014	0.88156479	1.01965465
GEN09889	2014	0.88156479	1.01965465
GEN09891	2014	0.88156479	1.01965465
GEN09892	2014	0.88156479	1.01965465
GEN09898	2014	0.88156479	1.01965465
GEN09899	2014	0.88156479	1.01965465
GEN09900	2014	0.88156479	1.01965465
GEN09901	2014	1.88156479	1.01965465
GEN09909	2014	1.88156479	1.01965465
GEN09913	2014	0.88156479	1.01965465
GEN09915	2014	0.88156479	1.01965465
GEN09916	2014	0.88156479	1.01965465
GEN09919	2014	3.88156479	1.01965465
GEN09922	2014	1.36720114	0.73140259
GEN09931	2014	3.03292772	0.53347417
GEN09935	2014	0.88156479	1.01965465
GEN09936	2014	1.88156479	1.01965465
GEN09937	2014	0.88156479	1.01965465
GEN09938	2014	1.88156479	1.01965465
GEN09942	2014	0.88156479	1.01965465
GEN09943	2014	0.88156479	1.01965465
GEN09944	2014	0.88156479	1.01965465
GEN09949	2014	1.88156479	1.01965465
GEN09950	2014	2.88156479	1.01965465
GEN09951	2014	0.88156479	1.01965465
GEN09958	2014	0.88156479	1.01965465
GEN09959	2014	0.88156479	1.01965465
GEN09960	2014	0.88156479	1.01965465
GEN09961	2014	0.88156479	1.01965465
GEN09965	2014	1.88156479	1.01965465
GEN09966	2014	0.88156479	1.01965465
GEN09967	2014	1.36720114	0.73140259
GEN09981	2014	0.88156479	1.01965465
GEN09982	2014	0.88156479	1.01965465
GEN09984	2014	5.88156479	1.01965465
GEN09988	2014	0.88156479	1.01965465
GEN09995	2014	1.88156479	1.01965465
GEN09997	2014	3.88156479	1.01965465
GEN10001	2014	0.88156479	1.01965465
GEN10006	2014	0.88156479	1.01965465
GEN10007	2014	0.88156479	1.01965465
GEN10008	2014	0.88156479	1.01965465
GEN10011	2014	0.88156479	1.01965465
GEN10012	2014	0.88156479	1.01965465
GEN10015	2014	0.88156479	1.01965465
GEN10024	2014	6.28292772	0.53347417
GEN10026	2014	1.36720114	0.73140259
GEN10027	2014	2.88156479	1.01965465
GEN10031	2014	2.36720114	0.73140259
GEN10034	2014	1.36720114	0.73140259
GEN10036	2014	0.88156479	1.01965465
GEN10039	2014	0.88156479	1.01965465
GEN10040	2014	0.88156479	1.01965465
GEN10042	2014	0.88156479	1.01965465
GEN10048	2014	0.88156479	1.01965465
GEN10049	2014	0.88156479	1.01965465
GEN10054	2014	0.88156479	1.01965465
GEN10055	2014	0.88156479	1.01965465
GEN10056	2014	0.88156479	1.01965465
GEN10057	2014	0.88156479	1.01965465
GEN10058	2014	0.88156479	1.01965465
GEN10059	2014	0.88156479	1.01965465
GEN10061	2014	0.88156479	1.01965465
GEN10062	2014	0.88156479	1.01965465
GEN10066	2014	0.88156479	1.01965465
GEN10067	2014	0.88156479	1.01965465
GEN10069	2014	1.36720114	0.73140259
GEN10070	2014	1.36720114	0.73140259
GEN10072	2014	1.78292772	0.53347417
GEN10073	2014	1.28292772	0.53347417
GEN10074	2014	1.03292772	0.53347417
GEN10075	2014	1.53292772	0.53347417
GEN10077	2014	1.03292772	0.53347417
GEN10078	2014	1.28292772	0.53347417
GEN10079	2014	1.03292772	0.53347417
GEN10080	2014	1.28292772	0.53347417
GEN10081	2014	1.03292772	0.53347417
GEN10082	2014	2.53292772	0.53347417
GEN10083	2014	1.53292772	0.53347417
GEN10084	2014	0.78292772	0.53347417
GEN10085	2014	1.53292772	0.53347417
GEN10086	2014	1.03292772	0.53347417
GEN10088	2014	1.36720114	0.73140259
GEN10089	2014	1.36720114	0.73140259
GEN10091	2014	1.36720114	0.73140259
GEN10093	2014	1.36720114	0.73140259
GEN10094	2014	1.36720114	0.73140259
GEN10095	2014	1.36720114	0.73140259
GEN10096	2014	0.88156479	1.01965465
GEN10097	2014	2.88156479	1.01965465
GEN10103	2014	0.88156479	1.01965465
GEN10104	2014	0.88156479	1.01965465
GEN10109	2014	1.86720114	0.73140259
GEN10110	2014	1.86720114	0.73140259
GEN10111	2014	1.36720114	0.73140259
GEN10116	2014	0.88156479	1.01965465
GEN10119	2014	1.36720114	0.73140259
GEN10121	2014	0.88156479	1.01965465
GEN10122	2014	1.88156479	1.01965465
GEN10123	2014	1.86720114	0.73140259
GEN10126	2014	0.88247062	0.60691179
GEN10127	2014	0.88247062	0.60691179
GEN10128	2014	0.78292772	0.53347417
GEN10129	2014	1.53292772	0.53347417
GEN10130	2014	1.03292772	0.53347417
GEN10131	2014	2.03292772	0.53347417
GEN10135	2014	0.88156479	1.01965465
GEN10138	2014	0.88156479	1.01965465
GEN10147	2014	0.88247062	0.60691179
GEN10148	2014	0.88156479	1.01965465
GEN10149	2014	0.88156479	1.01965465
GEN10151	2014	1.86720114	0.73140259
GEN10152	2014	1.86720114	0.73140259
GEN10154	2014	0.88156479	1.01965465
GEN10157	2014	0.88156479	1.01965465
GEN10158	2014	0.88156479	1.01965465
GEN10160	2014	0.88156479	1.01965465
GEN10161	2014	0.88156479	1.01965465
GEN10162	2014	0.88156479	1.01965465
GEN10167	2014	0.88156479	1.01965465
GEN10168	2014	1.36720114	0.73140259
GEN10169	2014	1.36720114	0.73140259
GEN10170	2014	1.36720114	0.73140259
GEN10172	2014	1.36720114	0.73140259
GEN10173	2014	1.36720114	0.73140259
GEN10174	2014	1.36720114	0.73140259
GEN10176	2014	1.36720114	0.73140259
GEN10178	2014	1.36720114	0.73140259
GEN10179	2014	1.36720114	0.73140259
GEN10180	2014	0.88156479	1.01965465
GEN10183	2014	0.88156479	1.01965465
GEN10184	2014	0.88156479	1.01965465
GEN10185	2014	1.36720114	0.73140259
GEN10186	2014	1.36720114	0.73140259
GEN10187	2014	1.36720114	0.73140259
GEN10188	2014	1.36720114	0.73140259
GEN10190	2014	1.36720114	0.73140259
GEN10191	2014	0.88156479	1.01965465
GEN10195	2014	1.53292772	0.53347417
GEN10196	2014	3.03292772	0.53347417
GEN10197	2014	3.53292772	0.53347417
GEN10200	2014	0.88156479	1.01965465
GEN10202	2014	0.88156479	1.01965465
GEN10203	2014	0.88156479	1.01965465
GEN10205	2014	0.88156479	1.01965465
GEN10206	2014	1.36720114	0.73140259
GEN10208	2014	0.88156479	1.01965465
GEN10211	2014	0.88156479	1.01965465
GEN10212	2014	0.88156479	1.01965465
GEN10216	2014	0.88156479	1.01965465
GEN10217	2014	0.88156479	1.01965465
GEN10218	2014	0.88156479	1.01965465
GEN10219	2014	0.88156479	1.01965465
GEN10220	2014	0.88156479	1.01965465
GEN10221	2014	0.88156479	1.01965465
GEN10231	2014	0.88156479	1.01965465
GEN10232	2014	0.88156479	1.01965465
GEN10233	2014	0.88156479	1.01965465
GEN10234	2014	0.88156479	1.01965465
GEN10235	2014	0.88156479	1.01965465
GEN10237	2014	1.36720114	0.73140259
GEN10238	2014	2.88156479	1.01965465
GEN10240	2014	0.88156479	1.01965465
GEN10243	2014	0.88156479	1.01965465
GEN10244	2014	2.88156479	1.01965465
GEN10249	2014	0.88156479	1.01965465
GEN10251	2014	1.36720114	0.73140259
GEN10260	2014	1.86720114	0.73140259
GEN10262	2014	1.86720114	0.73140259
GEN10263	2014	1.86720114	0.73140259
GEN10273	2014	1.36720114	0.73140259
GEN10278	2014	4.88156479	1.01965465
GEN10281	2014	1.86720114	0.73140259
GEN10282	2014	1.36720114	0.73140259
GEN10284	2014	1.36720114	0.73140259
GEN10291	2014	1.36720114	0.73140259
GEN10293	2014	1.36720114	0.73140259
GEN10294	2014	1.36720114	0.73140259
GEN10302	2014	1.28292772	0.53347417
GEN10303	2014	1.03292772	0.53347417
GEN10304	2014	3.88247062	0.60691179
GEN10305	2014	1.03292772	0.53347417
GEN10306	2014	1.28292772	0.53347417
GEN10307	2014	1.28292772	0.53347417
GEN10308	2014	1.03292772	0.53347417
GEN10309	2014	2.53292772	0.53347417
GEN10310	2014	1.36720114	0.73140259
GEN10314	2014	1.36720114	0.73140259
GEN10316	2014	1.36720114	0.73140259
GEN10317	2014	1.36720114	0.73140259
GEN10319	2014	1.36720114	0.73140259
GEN10324	2014	1.36720114	0.73140259
GEN10326	2014	1.36720114	0.73140259
GEN10331	2014	1.86720114	0.73140259
GEN10332	2014	1.36720114	0.73140259
GEN10336	2014	0.88156479	1.01965465
GEN10337	2014	0.88156479	1.01965465
GEN10341	2014	0.88156479	1.01965465
GEN10344	2014	1.36720114	0.73140259
GEN10345	2014	1.36720114	0.73140259
GEN10346	2014	1.36720114	0.73140259
GEN10347	2014	1.36720114	0.73140259
GEN10348	2014	1.36720114	0.73140259
GEN10350	2014	0.88156479	1.01965465
GEN10351	2014	0.88156479	1.01965465
GEN10352	2014	0.88156479	1.01965465
GEN10353	2014	0.88156479	1.01965465
GEN10354	2014	0.88156479	1.01965465
GEN10355	2014	0.88156479	1.01965465
GEN10357	2014	1.86720114	0.73140259
GEN10359	2014	1.36720114	0.73140259
GEN10361	2014	0.88156479	1.01965465
GEN10363	2014	1.36720114	0.73140259
GEN10364	2014	1.36720114	0.73140259
GEN10366	2014	1.36720114	0.73140259
GEN10368	2014	2.88156479	1.01965465
GEN10369	2014	0.88156479	1.01965465
GEN10373	2014	4.88156479	1.01965465
GEN10377	2014	0.88156479	1.01965465
GEN10380	2014	1.36720114	0.73140259
GEN10381	2014	1.36720114	0.73140259
GEN10385	2014	0.88247062	0.60691179
GEN10386	2014	0.88247062	0.60691179
GEN10387	2014	1.03292772	0.53347417
GEN10388	2014	2.28292772	0.53347417
GEN10389	2014	2.53292772	0.53347417
GEN10390	2014	1.78292772	0.53347417
GEN10391	2014	2.53292772	0.53347417
GEN10392	2014	3.03292772	0.53347417
GEN10393	2014	1.28292772	0.53347417
GEN10394	2014	2.53292772	0.53347417
GEN10395	2014	1.36720114	0.73140259
GEN10396	2014	1.36720114	0.73140259
GEN10397	2014	1.36720114	0.73140259
GEN10398	2014	1.36720114	0.73140259
GEN10399	2014	1.36720114	0.73140259
GEN10400	2014	1.86720114	0.73140259
GEN10401	2014	1.36720114	0.73140259
GEN10405	2014	1.88156479	1.01965465
GEN10414	2014	0.88156479	1.01965465
GEN10415	2014	1.36720114	0.73140259
GEN10416	2014	1.53292772	0.53347417
GEN10419	2014	4.21580395	0.60691179
GEN10420	2014	0.88156479	1.01965465
GEN10421	2014	0.88156479	1.01965465
GEN10422	2014	1.88156479	1.01965465
GEN10423	2014	1.88156479	1.01965465
GEN10431	2014	1.88156479	1.01965465
GEN10432	2014	0.88156479	1.01965465
GEN10433	2014	1.88156479	1.01965465
GEN10435	2014	0.88156479	1.01965465
GEN10437	2014	0.88156479	1.01965465
GEN10438	2014	0.88156479	1.01965465
GEN10443	2014	0.88156479	1.01965465
GEN10454	2014	1.36720114	0.73140259
GEN10459	2014	1.03292772	0.53347417
GEN10465	2014	1.36720114	0.73140259
GEN10466	2014	0.88156479	1.01965465
GEN10469	2014	0.88156479	1.01965465
GEN10472	2014	0.86720114	0.73140259
GEN10473	2014	1.36720114	0.73140259
GEN10479	2014	1.88156479	1.01965465
GEN10484	2014	0.88156479	1.01965465
GEN10489	2014	0.88156479	1.01965465
GEN10490	2014	1.36720114	0.73140259
GEN10491	2014	1.86720114	0.73140259
GEN10492	2014	1.86720114	0.73140259
GEN10493	2014	1.86720114	0.73140259
GEN10496	2014	2.88156479	1.01965465
GEN10497	2014	1.28292772	0.53347417
GEN10498	2014	2.28292772	0.53347417
GEN10499	2014	1.03292772	0.53347417
GEN10500	2014	2.88156479	1.01965465
GEN10526	2014	0.88156479	1.01965465
GEN10527	2014	0.88156479	1.01965465
GEN10532	2014	0.88156479	1.01965465
GEN10537	2014	1.28292772	0.53347417
GEN10538	2014	1.03292772	0.53347417
GEN10539	2014	1.53292772	0.53347417
GEN10540	2014	1.88156479	1.01965465
GEN10541	2014	1.36720114	0.73140259
GEN10542	2014	1.36720114	0.73140259
GEN10543	2014	1.28292772	0.53347417
GEN10544	2014	1.53292772	0.53347417
GEN10545	2014	1.28292772	0.53347417
GEN10546	2014	1.28292772	0.53347417
GEN10547	2014	1.03292772	0.53347417
GEN10551	2014	1.88156479	1.01965465
GEN10552	2014	1.88156479	1.01965465
GEN10555	2014	1.53292772	0.53347417
GEN10556	2014	0.88156479	1.01965465
GEN10557	2014	0.88156479	1.01965465
GEN10558	2014	0.88156479	1.01965465
GEN10559	2014	1.36720114	0.73140259
GEN10560	2014	1.03292772	0.53347417
GEN10561	2014	1.03292772	0.53347417
GEN10562	2014	1.03292772	0.53347417
GEN10563	2014	1.03292772	0.53347417
GEN10564	2014	1.03292772	0.53347417
GEN10565	2014	1.03292772	0.53347417
GEN10566	2014	1.03292772	0.53347417
GEN10567	2014	1.53292772	0.53347417
GEN10572	2014	1.36720114	0.73140259
GEN10573	2014	1.36720114	0.73140259
GEN10575	2014	1.03292772	0.53347417
GEN10576	2014	1.28292772	0.53347417
GEN10577	2014	1.03292772	0.53347417
GEN10578	2014	1.03292772	0.53347417
GEN10579	2014	1.03292772	0.53347417
GEN10580	2014	1.28292772	0.53347417
GEN10581	2014	0.88156479	1.01965465
GEN10582	2014	0.88156479	1.01965465
GEN10583	2014	2.78292772	0.53347417
GEN10584	2014	2.28292772	0.53347417
GEN10585	2014	6.78292772	0.53347417
GEN10587	2014	1.95348125	0.60665705
GEN10589	2014	3.28292772	0.53347417
GEN10591	2014	3.03292772	0.53347417
GEN10592	2014	2.28292772	0.53347417
GEN10593	2014	3.03292772	0.53347417
GEN10594	2014	2.03292772	0.53347417
GEN10595	2014	1.36720114	0.73140259
GEN10596	2014	1.36720114	0.73140259
GEN10598	2014	1.28292772	0.53347417
GEN10599	2014	1.03292772	0.53347417
GEN10600	2014	1.78292772	0.53347417
GEN10601	2014	2.28292772	0.53347417
GEN10602	2014	2.28292772	0.53347417
GEN10603	2014	4.28292772	0.53347417
GEN10604	2014	1.03292772	0.53347417
GEN10605	2014	1.03292772	0.53347417
GEN10606	2014	1.28292772	0.53347417
GEN10607	2014	1.03292772	0.53347417
GEN10608	2014	1.03292772	0.53347417
GEN10609	2014	1.28292772	0.53347417
GEN10610	2014	1.03292772	0.53347417
GEN10611	2014	1.03292772	0.53347417
GEN10612	2014	1.03292772	0.53347417
GEN10613	2014	1.03292772	0.53347417
GEN10614	2014	1.28292772	0.53347417
[truncated: 19,818 more rows]
