# Supplementary material for: Comparison of linear and semi-parametric models incorporating genomic, pedigree, and associated loci information for the prediction of resistance to stripe rust in an Austrian winter wheat breeding program
Source: Theor Appl Genet. 2023 Jan 24;136(1):23. doi: 10.1007/s00122-023-04249-6 (PMC9873752; doi:10.1007/s00122-023-04249-6)
Supplement: Supplementary file 2 — Supplementary file2 (TXT 1006 KB) [file 122_2023_4249_MOESM2_ESM.txt]

GEN	Parent1	Parent2
GEN20529	0	0
GEN20530	0	0
GEN20531	0	0
GEN20532	GEN22674	GEN22524
GEN20533	GEN02008	GEN22254
GEN20534	GEN22429	GEN02008
GEN20535	GEN26492	GEN22511
GEN20536	GEN26491	GEN22512
GEN20537	GEN35620	GEN22511
GEN20538	GEN35630	GEN22515
GEN20539	GEN35621	GEN22513
GEN20540	GEN43272	GEN22511
GEN20541	GEN34736	GEN42898
GEN20542	0	0
GEN20543	0	0
GEN20544	GEN26491	GEN42898
GEN20545	GEN27274	GEN42898
GEN20546	GEN43327	GEN42898
GEN20547	GEN43286	GEN42898
GEN20548	GEN42592	GEN42898
GEN20549	GEN42898	GEN43503
GEN20550	GEN42898	GEN43503
GEN20551	GEN26505	GEN42898
GEN20552	GEN35631	GEN42898
GEN20553	GEN22639	GEN23512
GEN20554	GEN25601	GEN23488
GEN20555	GEN35623	GEN23488
GEN20556	GEN35624	GEN23488
GEN20557	GEN35618	GEN23488
GEN20558	GEN22514	GEN23488
GEN20559	GEN34736	GEN23488
GEN20560	GEN43101	GEN34736
GEN20561	GEN43101	GEN23488
GEN20562	GEN35625	GEN23488
GEN20563	GEN43101	GEN35625
GEN20564	GEN34736	GEN22431
GEN20565	GEN39411	GEN22431
GEN20566	GEN39411	GEN23488
GEN20567	GEN42998	GEN42898
GEN20568	GEN35625	GEN42898
GEN20569	GEN43101	GEN39411
GEN20570	GEN42999	GEN35520
GEN20571	GEN42750	GEN35519
GEN20572	GEN33502	GEN35519
GEN20573	GEN35622	GEN35519
GEN20574	GEN31879	GEN35519
GEN20575	GEN23523	GEN31879
GEN20576	0	0
GEN20577	0	0
GEN20578	0	0
GEN20579	0	0
GEN20580	0	0
GEN20581	0	0
GEN20582	0	0
GEN20583	0	0
GEN20584	0	0
GEN20585	0	0
GEN20586	0	0
GEN20587	0	0
GEN20588	0	0
GEN20589	0	0
GEN20590	0	0
GEN20591	0	0
GEN20592	GEN22516	GEN31879
GEN20593	GEN22430	GEN31879
GEN20594	GEN20563	GEN31879
GEN20595	GEN20567	GEN31879
GEN20596	GEN20568	GEN20565
GEN20597	GEN20567	GEN20569
GEN20598	GEN42750	GEN42898
GEN20599	GEN31879	GEN42898
GEN20600	GEN20572	GEN42898
GEN20601	GEN20575	GEN42898
GEN20602	GEN20594	GEN42898
GEN20603	GEN20596	GEN42898
GEN20604	GEN20560	GEN42898
GEN20605	GEN20567	GEN42898
GEN20606	GEN20567	GEN25447
GEN20607	GEN43264	GEN28878
GEN20608	GEN23698	GEN28878
GEN20609	GEN28049	GEN28878
GEN20610	GEN43265	GEN28049
GEN20611	GEN20575	GEN28049
GEN20612	GEN20575	GEN23698
GEN20613	GEN28811	GEN43264
GEN20614	GEN26394	GEN31879
GEN20615	GEN26395	GEN31879
GEN20616	GEN31880	GEN31879
GEN20617	GEN31880	GEN31879
GEN20618	GEN35629	GEN31879
GEN20619	GEN39405	GEN36528
GEN20620	GEN39405	GEN34890
GEN20621	GEN26436	GEN36528
GEN20622	GEN35628	GEN36529
GEN20623	GEN26397	GEN36530
GEN20624	GEN39405	GEN36531
GEN20625	GEN31881	GEN34736
GEN20626	GEN31883	GEN34736
GEN20627	GEN36511	GEN31879
GEN20628	GEN31880	GEN31879
GEN20629	GEN31882	GEN39405
GEN20630	GEN28817	GEN39405
GEN20631	GEN42595	GEN28049
GEN20632	GEN25591	GEN28049
GEN20633	GEN25592	GEN41948
GEN20634	GEN23698	GEN26397
GEN20635	GEN43503	GEN41948
GEN20636	GEN41948	GEN43244
GEN20637	GEN31879	GEN34737
GEN20638	GEN31803	GEN28032
GEN20639	GEN20541	GEN28032
GEN20640	GEN43000	GEN28032
GEN20641	0	0
GEN20642	0	0
GEN20643	0	0
GEN20644	GEN17562	GEN27215
GEN20645	0	0
GEN20646	0	0
GEN20647	0	0
GEN20648	GEN23695	GEN01086
GEN20649	GEN27260	GEN41948
GEN20650	GEN41948	GEN23523
GEN20651	GEN20575	GEN31803
GEN20652	GEN20575	GEN41948
GEN20653	GEN20543	GEN20575
GEN20654	GEN20575	GEN41948
GEN20655	GEN20586	GEN20588
GEN20656	GEN20581	GEN20591
GEN20657	GEN20582	GEN20591
GEN20658	GEN28063	GEN37424
GEN20659	GEN31915	GEN37424
GEN20660	GEN31915	GEN23343
GEN20661	GEN39486	GEN37424
GEN20662	GEN17562	GEN23543
GEN20663	GEN42722	GEN39529
GEN20664	GEN43309	GEN23543
GEN20665	GEN20578	GEN20576
GEN20666	GEN20579	GEN20580
GEN20667	GEN20577	GEN20580
GEN20668	GEN20577	GEN41948
GEN20669	GEN20577	GEN20542
GEN20670	0	0
GEN20671	GEN33582	GEN43130
GEN20672	GEN33582	GEN39532
GEN20673	GEN33582	GEN39390
GEN20674	GEN33490	GEN43062
GEN20675	GEN41961	GEN43309
GEN20676	0	0
GEN20677	GEN20584	GEN23523
GEN20678	GEN20589	GEN23523
GEN20679	GEN20585	GEN23523
GEN20680	GEN23523	GEN20586
GEN20681	GEN20586	GEN23523
GEN20682	GEN20590	GEN23523
GEN20683	GEN20590	GEN20583
GEN20684	GEN20589	GEN20590
GEN20685	GEN20582	GEN23523
GEN20686	GEN20583	GEN23523
GEN20687	GEN20587	GEN23523
GEN20688	GEN26421	GEN35664
GEN20689	GEN26421	GEN33587
GEN20690	GEN26421	GEN33586
GEN20691	GEN26421	GEN33492
GEN20692	GEN26421	GEN28073
GEN20693	GEN37384	GEN23523
GEN20694	GEN37379	GEN23523
GEN20695	GEN37394	GEN23523
GEN20696	GEN37382	GEN41948
GEN20697	GEN37380	GEN41948
GEN20698	GEN37381	GEN41948
GEN20699	GEN37385	GEN37394
GEN20700	GEN20632	GEN37394
GEN20701	GEN20639	GEN37394
GEN20702	GEN20669	GEN37379
GEN20703	GEN37424	GEN26426
GEN20704	GEN31993	GEN25529
GEN20705	GEN33582	GEN28073
GEN20706	GEN43399	GEN43309
GEN20707	GEN20677	GEN20693
GEN20708	GEN20680	GEN20694
GEN20709	GEN20701	GEN20695
GEN20710	GEN23634	GEN28768
GEN20711	GEN23634	GEN27249
GEN20712	GEN25454	GEN34833
GEN20713	GEN33480	GEN33479
GEN20714	GEN41961	GEN25563
GEN20715	GEN41961	GEN02008
GEN20716	GEN41961	GEN36581
GEN20717	GEN37430	GEN27249
GEN20718	GEN25465	GEN37399
GEN20719	GEN25465	GEN22571
GEN20720	GEN25465	GEN41948
GEN20721	0	0
GEN20722	0	0
GEN20723	0	0
GEN20724	0	0
GEN20725	GEN25465	GEN27203
GEN20726	GEN26520	GEN43259
GEN20727	GEN26520	GEN22574
GEN20728	GEN26520	GEN42909
GEN20729	GEN26520	GEN26431
GEN20730	GEN26520	GEN28768
GEN20731	GEN43066	GEN28768
GEN20732	GEN27203	GEN28768
GEN20733	GEN27203	GEN22575
GEN20734	GEN39565	GEN22575
GEN20735	GEN39565	GEN37420
GEN20736	GEN25465	GEN37420
GEN20737	GEN39565	GEN37399
GEN20738	GEN23590	GEN34722
GEN20739	GEN23590	GEN43309
GEN20740	GEN43652	GEN17562
GEN20741	GEN43652	GEN25457
GEN20742	GEN43652	GEN41962
GEN20743	GEN31892	GEN43525
GEN20744	GEN42855	GEN23546
GEN20745	GEN37418	GEN23636
GEN20746	GEN23590	GEN26557
GEN20747	GEN25465	GEN28030
GEN20748	GEN25465	GEN26576
GEN20749	GEN20718	GEN20720
GEN20750	GEN20720	GEN42909
GEN20751	GEN28030	GEN20726
GEN20752	GEN20736	GEN37383
GEN20753	GEN26576	GEN28030
GEN20754	GEN26576	GEN42038
GEN20755	GEN28030	GEN42038
GEN20756	GEN22561	GEN28030
GEN20757	GEN22561	GEN28786
GEN20758	GEN22561	GEN20726
GEN20759	GEN43259	GEN42909
GEN20760	GEN42909	GEN28786
GEN20761	GEN23590	GEN39487
GEN20762	GEN23590	GEN39533
GEN20763	GEN23590	GEN28900
GEN20764	GEN43653	GEN28955
GEN20765	GEN31892	GEN28058
GEN20766	GEN31892	GEN28102
GEN20767	GEN39488	GEN31993
GEN20768	GEN27516	GEN31892
GEN20769	GEN39488	GEN42855
GEN20770	GEN39488	GEN28831
GEN20771	GEN42911	GEN26558
GEN20772	GEN42911	GEN31893
GEN20773	GEN42911	GEN28955
GEN20774	GEN42911	GEN25562
GEN20775	GEN42911	GEN25537
GEN20776	GEN42911	GEN23591
GEN20777	GEN42855	GEN35525
GEN20778	GEN42855	GEN43528
GEN20779	GEN42808	GEN42856
GEN20780	GEN30657	GEN27093
GEN20781	GEN30657	GEN20764
GEN20782	GEN20747	GEN20748
GEN20783	0	0
GEN20784	GEN30657	GEN43311
GEN20785	GEN20718	GEN20720
GEN20786	GEN25535	GEN25530
GEN20787	GEN25535	GEN37377
GEN20788	GEN20759	GEN28088
GEN20789	GEN25535	GEN42855
GEN20790	GEN37377	GEN37375
GEN20791	GEN25465	GEN37401
GEN20792	GEN37377	GEN42662
GEN20793	GEN23695	GEN42912
GEN20794	GEN25465	GEN37402
GEN20795	GEN42724	GEN43314
GEN20796	GEN42724	GEN37366
GEN20797	GEN25465	GEN37410
GEN20798	GEN25465	GEN37411
GEN20799	GEN25465	GEN37412
GEN20800	GEN31863	GEN28088
GEN20801	GEN43391	GEN22475
GEN20802	GEN31863	GEN28762
GEN20803	GEN41918	GEN28088
GEN20804	0	0
GEN20805	0	0
GEN20806	0	0
GEN20807	0	0
GEN20808	0	0
GEN20809	GEN28088	GEN20794
GEN20810	GEN28088	GEN20797
GEN20811	GEN28088	GEN20800
GEN20812	GEN28088	GEN22713
GEN20813	GEN28088	GEN22560
GEN20814	GEN28083	GEN42966
GEN20815	GEN31878	GEN42967
GEN20816	GEN31878	GEN42965
GEN20817	GEN41948	GEN42965
GEN20818	GEN41948	GEN42967
GEN20819	GEN41948	GEN22711
GEN20820	GEN41948	GEN41918
GEN20821	0	0
GEN20822	0	0
GEN20823	0	0
GEN20824	GEN30657	GEN20804
GEN20825	GEN30657	GEN20805
GEN20826	GEN30657	GEN28892
GEN20827	GEN30657	GEN28911
GEN20828	GEN30657	GEN28912
GEN20829	GEN30657	GEN28913
GEN20830	GEN30657	GEN28914
GEN20831	GEN30657	GEN28915
GEN20832	GEN30657	GEN28916
GEN20833	GEN28892	GEN28911
GEN20834	GEN28892	GEN28913
GEN20835	GEN28892	GEN28959
GEN20836	GEN28916	GEN28959
GEN20837	GEN28960	GEN28959
GEN20838	GEN30657	GEN28893
GEN20839	GEN30657	GEN28894
GEN20840	GEN30657	GEN28895
GEN20841	GEN28892	GEN28893
GEN20842	GEN28892	GEN28894
GEN20843	GEN28892	GEN28895
GEN20844	GEN28892	GEN28895
GEN20845	GEN28959	GEN30802
GEN20846	GEN28959	GEN30803
GEN20847	GEN30657	GEN25535
GEN20848	GEN30657	GEN32110
GEN20849	GEN28892	GEN25534
GEN20850	GEN28892	GEN25536
GEN20851	GEN28911	GEN25534
GEN20852	GEN28911	GEN32110
GEN20853	GEN37431	GEN43492
GEN20854	GEN37431	GEN23626
GEN20855	GEN37431	GEN38859
GEN20856	GEN37431	GEN22462
GEN20857	GEN37431	GEN32110
GEN20858	GEN23695	GEN37374
GEN20859	GEN23695	GEN43492
GEN20860	GEN23695	GEN37431
GEN20861	GEN23695	GEN23626
GEN20862	GEN23695	GEN22614
GEN20863	GEN23695	GEN22462
GEN20864	GEN22462	GEN38859
GEN20865	GEN22615	GEN22621
GEN20866	GEN22615	GEN22622
GEN20867	GEN22615	GEN43492
GEN20868	GEN22615	GEN25125
GEN20869	GEN25535	GEN23695
GEN20870	GEN25535	GEN37431
GEN20871	GEN25535	GEN22613
GEN20872	GEN25535	GEN22621
GEN20873	GEN25535	GEN23695
GEN20874	GEN25535	GEN37431
GEN20875	GEN25535	GEN22614
GEN20876	GEN22621	GEN22622
GEN20877	GEN31993	GEN26567
GEN20878	GEN20806	GEN37431
GEN20879	GEN20806	GEN20807
GEN20880	GEN37431	GEN20807
GEN20881	GEN37431	GEN20808
GEN20882	GEN22566	GEN22568
GEN20883	GEN22566	GEN22614
GEN20884	GEN22498	GEN22502
GEN20885	GEN22767	GEN37429
GEN20886	GEN22743	GEN28959
GEN20887	GEN22743	GEN30657
GEN20888	GEN22743	GEN28913
GEN20889	GEN22743	GEN22566
GEN20890	GEN22743	GEN22573
GEN20891	GEN22720	GEN22743
GEN20892	GEN22720	GEN22567
GEN20893	GEN27252	GEN23626
GEN20894	GEN27093	GEN02008
GEN20895	GEN22279	GEN02008
GEN20896	GEN41948	GEN35589
GEN20897	GEN20818	GEN35589
GEN20898	GEN20817	GEN35589
GEN20899	GEN20820	GEN35589
GEN20900	GEN27204	GEN39485
GEN20901	GEN27204	GEN25569
GEN20902	GEN27204	GEN25570
GEN20903	GEN27204	GEN25571
GEN20904	GEN27204	GEN42967
GEN20905	GEN27204	GEN41948
GEN20906	GEN39486	GEN28895
GEN20907	GEN39486	GEN30802
GEN20908	GEN39486	GEN30657
GEN20909	GEN02008	GEN28895
GEN20910	GEN02008	GEN30802
GEN20911	GEN02008	GEN30657
GEN20912	GEN28895	GEN30802
GEN20913	GEN28895	GEN30657
GEN20914	GEN28895	GEN39386
GEN20915	GEN20901	GEN27204
GEN20916	GEN30802	GEN30657
GEN20917	GEN37427	GEN39486
GEN20918	GEN37427	GEN02008
GEN20919	GEN37427	GEN28895
GEN20920	GEN37427	GEN30802
GEN20921	GEN37427	GEN30657
GEN20922	GEN37427	GEN39386
GEN20923	GEN39486	GEN37429
GEN20924	GEN39486	GEN37428
GEN20925	GEN34764	GEN37428
GEN20926	GEN20902	GEN27204
GEN20927	GEN34764	GEN30802
GEN20928	GEN34764	GEN30657
GEN20929	GEN37428	GEN30657
GEN20930	GEN37429	GEN30657
GEN20931	GEN22291	GEN30657
GEN20932	GEN22291	GEN37405
GEN20933	GEN37427	GEN37428
GEN20934	GEN37427	GEN37429
GEN20935	GEN37427	GEN22659
GEN20936	GEN37427	GEN22640
GEN20937	GEN20903	GEN27204
GEN20938	GEN37427	GEN22774
GEN20939	GEN37427	GEN22773
GEN20940	GEN37427	GEN22657
GEN20941	GEN37395	GEN22659
GEN20942	GEN37395	GEN22640
GEN20943	GEN37395	GEN37428
GEN20944	GEN22768	GEN22773
GEN20945	GEN25606	GEN37353
GEN20946	GEN25606	GEN39392
GEN20947	GEN25606	GEN36579
GEN20948	GEN27204	GEN35717
GEN20949	GEN25606	GEN25528
GEN20950	GEN25606	GEN43491
GEN20951	GEN23695	GEN37353
GEN20952	GEN23695	GEN42843
GEN20953	GEN23695	GEN36579
GEN20954	GEN23695	GEN39392
GEN20955	GEN22727	GEN22712
GEN20956	GEN22727	GEN22717
GEN20957	GEN39379	GEN22727
GEN20958	GEN37353	GEN37390
GEN20959	GEN27204	GEN28814
GEN20960	GEN37390	GEN39392
GEN20961	GEN37390	GEN43491
GEN20962	GEN37390	GEN25528
GEN20963	GEN37390	GEN36579
GEN20964	GEN37390	GEN37374
GEN20965	GEN37374	GEN22610
GEN20966	GEN37374	GEN36579
GEN20967	GEN37374	GEN42843
GEN20968	GEN37353	GEN22717
GEN20969	GEN22717	GEN37389
GEN20970	GEN27204	GEN42969
GEN20971	GEN22717	GEN22698
GEN20972	GEN37374	GEN22717
GEN20973	GEN37353	GEN43491
GEN20974	GEN37353	GEN22610
GEN20975	GEN37353	GEN36579
GEN20976	GEN39379	GEN37353
GEN20977	GEN39379	GEN22684
GEN20978	GEN39392	GEN33547
GEN20979	GEN39392	GEN22667
GEN20980	GEN37353	GEN43121
GEN20981	GEN27204	GEN25606
GEN20982	GEN20821	GEN35717
GEN20983	GEN20823	GEN35717
GEN20984	GEN41948	GEN35717
GEN20985	GEN42968	GEN35717
GEN20986	GEN20896	GEN41948
GEN20987	GEN20897	GEN42967
GEN20988	GEN22708	GEN22674
GEN20989	GEN20899	GEN42968
GEN20990	GEN02008	GEN23543
GEN20991	GEN02008	GEN22605
GEN20992	GEN02008	GEN25596
GEN20993	GEN02008	GEN22255
GEN20994	GEN02008	GEN22258
GEN20995	GEN42843	GEN20960
GEN20996	GEN42843	GEN20961
GEN20997	GEN42843	GEN20967
GEN20998	GEN42843	GEN20946
GEN20999	GEN42843	GEN20943
GEN21000	GEN42843	GEN20938
GEN21001	GEN42843	GEN20934
GEN21002	GEN20980	GEN20853
GEN21003	GEN20980	GEN20934
GEN21004	GEN20986	GEN20982
GEN21005	GEN20980	GEN20946
GEN21006	GEN23574	GEN43121
GEN21007	GEN23574	GEN20980
GEN21008	GEN23574	GEN26559
GEN21009	GEN23574	GEN26559
GEN21010	GEN23574	GEN22409
GEN21011	GEN23574	GEN22398
GEN21012	GEN23574	GEN22399
GEN21013	GEN23574	GEN22396
GEN21014	GEN23574	GEN34816
GEN21015	GEN20986	GEN20983
GEN21016	GEN22454	GEN22408
GEN21017	GEN22397	GEN34816
GEN21018	GEN20906	GEN20909
GEN21019	GEN20913	GEN20914
GEN21020	GEN20919	GEN20914
GEN21021	GEN20919	GEN20922
GEN21022	GEN20919	GEN20925
GEN21023	GEN20927	GEN20925
GEN21024	GEN02008	GEN20932
GEN21025	GEN02008	GEN20913
GEN21026	GEN20986	GEN20984
GEN21027	GEN22453	GEN23509
GEN21028	GEN22453	GEN25544
GEN21029	GEN22453	GEN25559
GEN21030	GEN22453	GEN25544
GEN21031	GEN22451	GEN23509
GEN21032	GEN22451	GEN25544
GEN21033	GEN22451	GEN25559
GEN21034	GEN22451	GEN43365
GEN21035	GEN22452	GEN25544
GEN21036	GEN22694	GEN22542
GEN21037	GEN20986	GEN41948
GEN21038	GEN22694	GEN22588
GEN21039	GEN22694	GEN30657
GEN21040	GEN22694	GEN22565
GEN21041	GEN22694	GEN32679
GEN21042	GEN22694	GEN22688
GEN21043	GEN37404	GEN22696
GEN21044	GEN37404	GEN22687
GEN21045	GEN37404	GEN22683
GEN21046	GEN37404	GEN02008
GEN21047	GEN37404	GEN22715
GEN21048	GEN20676	GEN20641
GEN21049	GEN37404	GEN22697
GEN21050	GEN37404	GEN22699
GEN21051	GEN37404	GEN22714
GEN21052	GEN02008	GEN22688
GEN21053	GEN02008	GEN22715
GEN21054	GEN02008	GEN22699
GEN21055	GEN02008	GEN37371
GEN21056	GEN02008	GEN32679
GEN21057	GEN02008	GEN34825
GEN21058	GEN02008	GEN37407
GEN21059	GEN20720	GEN20676
GEN21060	GEN02008	GEN37403
GEN21061	GEN34825	GEN32679
GEN21062	GEN34825	GEN37405
GEN21063	GEN34825	GEN37403
GEN21064	GEN34825	GEN37407
GEN21065	GEN30657	GEN22542
GEN21066	GEN30657	GEN22588
GEN21067	GEN30657	GEN22565
GEN21068	GEN30657	GEN32679
GEN21069	GEN29349	GEN32679
GEN21070	GEN20720	GEN20641
GEN21071	GEN30657	GEN22588
GEN21072	GEN51159	GEN26559
GEN21073	GEN51159	GEN22488
GEN21074	GEN51159	GEN22532
GEN21075	GEN51159	GEN22479
GEN21076	GEN51159	GEN22611
GEN21077	GEN51159	GEN22577
GEN21078	GEN22577	GEN26559
GEN21079	GEN22577	GEN22531
GEN21080	GEN22531	GEN22611
GEN21081	GEN20670	GEN31917
GEN21082	GEN42616	GEN22410
GEN21083	GEN42616	GEN39393
GEN21084	GEN42616	GEN39392
GEN21085	GEN42616	GEN22623
GEN21086	GEN22623	GEN37396
GEN21087	GEN22410	GEN39394
GEN21088	GEN22410	GEN37395
GEN21089	GEN22410	GEN37415
GEN21090	GEN22410	GEN37427
GEN21091	GEN20647	GEN35589
GEN21092	GEN31917	GEN31894
GEN21093	GEN31917	GEN31895
GEN21094	GEN27204	GEN31894
GEN21095	GEN37321	GEN22709
GEN21096	GEN27204	GEN31895
GEN21097	GEN31917	GEN31896
GEN21098	GEN26567	GEN22380
GEN21099	GEN28062	GEN35593
GEN21100	GEN22626	GEN22525
GEN21101	GEN20676	GEN35593
GEN21102	GEN22626	GEN36417
GEN21103	GEN22626	GEN39561
GEN21104	GEN30657	GEN22500
GEN21105	GEN30657	GEN22501
GEN21106	GEN30657	GEN37352
GEN21107	GEN22468	GEN22494
GEN21108	GEN22468	GEN22493
GEN21109	GEN22775	GEN22776
GEN21110	GEN22775	GEN22774
GEN21111	GEN22775	GEN22753
GEN21112	GEN20721	GEN21099
GEN21113	GEN22775	GEN37371
GEN21114	GEN22775	GEN22754
GEN21115	GEN37426	GEN22753
GEN21116	GEN37426	GEN22769
GEN21117	GEN37426	GEN37434
GEN21118	GEN22761	GEN22762
GEN21119	GEN22761	GEN22760
GEN21120	GEN22761	GEN22763
GEN21121	GEN22761	GEN02008
GEN21122	GEN30657	GEN43507
GEN21123	GEN20722	GEN21099
GEN21124	GEN30657	GEN43530
GEN21125	GEN30657	GEN37340
GEN21126	GEN30657	GEN26559
GEN21127	GEN22776	GEN22749
GEN21128	GEN22776	GEN22785
GEN21129	GEN22776	GEN39526
GEN21130	GEN23574	GEN22784
GEN21131	GEN23574	GEN39526
GEN21132	GEN22775	GEN22784
GEN21133	GEN20723	GEN21099
GEN21134	GEN37426	GEN22790
GEN21135	GEN37426	GEN22785
GEN21136	GEN43291	GEN37359
GEN21137	GEN43291	GEN37360
GEN21138	GEN37317	GEN42843
GEN21139	GEN37317	GEN22477
GEN21140	GEN25545	GEN23574
GEN21141	GEN25545	GEN34825
GEN21142	GEN20724	GEN21099
GEN21143	GEN21057	GEN21029
GEN21144	GEN37340	GEN23574
GEN21145	GEN37340	GEN26567
GEN21146	GEN37340	GEN39395
GEN21147	GEN37340	GEN37368
GEN21148	GEN37340	GEN21010
GEN21149	GEN37340	GEN25545
GEN21150	GEN37340	GEN43507
GEN21151	GEN37340	GEN43530
GEN21152	GEN37340	GEN37398
GEN21153	GEN20721	GEN20676
GEN21154	GEN37340	GEN26559
GEN21155	GEN43507	GEN25545
GEN21156	GEN43507	GEN26567
GEN21157	GEN43507	GEN39395
GEN21158	GEN43507	GEN37398
GEN21159	GEN43507	GEN26559
GEN21160	GEN51159	GEN37340
GEN21161	GEN51159	GEN26559
GEN21162	GEN51159	GEN23574
GEN21163	GEN51159	GEN43507
GEN21164	GEN20722	GEN20676
GEN21165	GEN51159	GEN39418
GEN21166	GEN22784	GEN39526
GEN21167	GEN22784	GEN22783
GEN21168	GEN22572	GEN22608
GEN21169	GEN23590	GEN23594
GEN21170	GEN25545	GEN43534
GEN21171	GEN25545	GEN43532
GEN21172	GEN20723	GEN20676
GEN21173	GEN25545	GEN43533
GEN21174	GEN25545	GEN42843
GEN21175	GEN37435	GEN43295
GEN21176	GEN37435	GEN43293
GEN21177	GEN37435	GEN43294
GEN21178	GEN37435	GEN42843
GEN21179	GEN37435	GEN25568
GEN21180	GEN37435	GEN25546
GEN21181	GEN37435	GEN25543
GEN21182	GEN37435	GEN25548
GEN21183	GEN20724	GEN20676
GEN21184	GEN22764	GEN22785
GEN21185	GEN22764	GEN22786
GEN21186	GEN22785	GEN43295
GEN21187	GEN22785	GEN43293
GEN21188	GEN22785	GEN43294
GEN21189	GEN22785	GEN42843
GEN21190	GEN22784	GEN43295
GEN21191	GEN22784	GEN43293
GEN21192	GEN22784	GEN43294
GEN21193	GEN22784	GEN42843
GEN21194	GEN20646	GEN28062
GEN21195	GEN25545	GEN25546
GEN21196	GEN25545	GEN22784
GEN21197	GEN25545	GEN34648
GEN21198	GEN21029	GEN43290
GEN21199	GEN21032	GEN43290
GEN21200	GEN21034	GEN43290
GEN21201	GEN21029	GEN21032
GEN21202	GEN21087	GEN21089
GEN21203	GEN20822	GEN28062
GEN21204	GEN22631	GEN22402
GEN21205	GEN22631	GEN22413
GEN21206	GEN22631	GEN22482
GEN21207	GEN20721	GEN35590
GEN21208	GEN22631	GEN22535
GEN21209	GEN22631	GEN22538
GEN21210	GEN22631	GEN22543
GEN21211	GEN22631	GEN22558
GEN21212	GEN22631	GEN36562
GEN21213	GEN22631	GEN23695
GEN21214	GEN22631	GEN39562
GEN21215	GEN20722	GEN35590
GEN21216	GEN22631	GEN26572
GEN21217	GEN22631	GEN31958
GEN21218	GEN36535	GEN22624
GEN21219	GEN20723	GEN20645
GEN21220	GEN20724	GEN20645
GEN21221	GEN39551	GEN22624
GEN21222	GEN39551	GEN22625
GEN21223	GEN20676	GEN35589
GEN21224	GEN28062	GEN35589
GEN21225	GEN31914	GEN28062
GEN21226	GEN31914	GEN20676
GEN21227	GEN30756	GEN33559
GEN21228	GEN30657	GEN39562
GEN21229	GEN32679	GEN22465
GEN21230	GEN32679	GEN22470
GEN21231	GEN32679	GEN23668
GEN21232	GEN22468	GEN37405
GEN21233	GEN22775	GEN37436
GEN21234	GEN37432	GEN37436
GEN21235	GEN37359	GEN43290
GEN21236	GEN51159	GEN43530
GEN21237	GEN51159	GEN42843
GEN21238	GEN51159	GEN51157
GEN21239	GEN28062	GEN25465
GEN21240	GEN20783	GEN20749
GEN21241	GEN20749	GEN20896
GEN21242	GEN20749	GEN20897
GEN21243	GEN20749	GEN20898
GEN21244	GEN20783	GEN20897
GEN21245	GEN20749	GEN20897
GEN21246	GEN20783	GEN20898
GEN21247	GEN22660	GEN36404
GEN21248	GEN22660	GEN28062
GEN21249	GEN22660	GEN36405
GEN21250	GEN22660	GEN21224
GEN21251	GEN22660	GEN21227
GEN21252	GEN22660	GEN35594
GEN21253	GEN22660	GEN23503
GEN21254	GEN22660	GEN42873
GEN21255	GEN22660	GEN42874
GEN21256	GEN35808	GEN35811
GEN21257	GEN35808	GEN35817
GEN21258	GEN35808	GEN35831
GEN21259	GEN35808	GEN35859
GEN21260	GEN35808	GEN35835
GEN21261	GEN35808	GEN35856
GEN21262	GEN35809	GEN35811
GEN21263	GEN35809	GEN35831
GEN21264	GEN35809	GEN35835
GEN21265	GEN35817	GEN35811
GEN21266	GEN35817	GEN35831
GEN21267	GEN35817	GEN35859
GEN21268	GEN35817	GEN35835
GEN21269	GEN35846	GEN35811
GEN21270	GEN35846	GEN35817
GEN21271	GEN35846	GEN35835
GEN21272	GEN35846	GEN35856
GEN21273	GEN36674	GEN35817
GEN21274	GEN36674	GEN35847
GEN21275	GEN36674	GEN35859
GEN21276	GEN36674	GEN35835
GEN21277	GEN35802	GEN35835
GEN21278	GEN35802	GEN35856
GEN21279	GEN35861	GEN35775
GEN21280	GEN35861	GEN35834
GEN21281	GEN36667	GEN36677
GEN21282	GEN36667	GEN35846
GEN21283	GEN35806	GEN35855
GEN21284	GEN35869	GEN35806
GEN21285	GEN35806	GEN35856
GEN21286	GEN35806	GEN35823
GEN21287	GEN35806	GEN35805
GEN21288	GEN35869	GEN35856
GEN21289	GEN35869	GEN35805
GEN21290	GEN21104	GEN21106
GEN21291	GEN21104	GEN21232
GEN21292	GEN21104	GEN21131
GEN21293	GEN21124	GEN21125
GEN21294	GEN21124	GEN21106
GEN21295	GEN21124	GEN21232
GEN21296	GEN21233	GEN21131
GEN21297	GEN21233	GEN21234
GEN21298	GEN21141	GEN21136
GEN21299	GEN21141	GEN21137
GEN21300	GEN21141	GEN21149
GEN21301	GEN21141	GEN21171
GEN21302	GEN21141	GEN21180
GEN21303	GEN21136	GEN21137
GEN21304	GEN42843	GEN21136
GEN21305	GEN42843	GEN21137
GEN21306	GEN42843	GEN21138
GEN21307	GEN42843	GEN21139
GEN21308	GEN42843	GEN21141
GEN21309	GEN42843	GEN21235
GEN21310	GEN42843	GEN21143
GEN21311	GEN42843	GEN21237
GEN21312	GEN42843	GEN21171
GEN21313	GEN42843	GEN21180
GEN21314	GEN21136	GEN43291
GEN21315	GEN21155	GEN21152
GEN21316	GEN21154	GEN21155
GEN21317	GEN21163	GEN21155
GEN21318	GEN21147	GEN21149
GEN21319	GEN21162	GEN21161
GEN21320	GEN21161	GEN21163
GEN21321	GEN21171	GEN21173
GEN21322	GEN21171	GEN21180
GEN21323	GEN21180	GEN21178
GEN21324	GEN21174	GEN21149
GEN21325	GEN21161	GEN21238
GEN21326	GEN21238	GEN21236
GEN21327	GEN21238	GEN21237
GEN21328	GEN21184	GEN21189
GEN21329	GEN21189	GEN21171
GEN21330	GEN21160	GEN21163
GEN21331	GEN21160	GEN21161
GEN21332	GEN32679	GEN35785
GEN21333	GEN32679	GEN27302
GEN21334	GEN32679	GEN34939
GEN21335	GEN32679	GEN35813
GEN21336	GEN34939	GEN34937
GEN21337	GEN34939	GEN34938
GEN21338	GEN34939	GEN35812
GEN21339	GEN35785	GEN27302
GEN21340	GEN35785	GEN34939
GEN21341	GEN35785	GEN35813
GEN21342	GEN28908	GEN28921
GEN21343	GEN28908	GEN28922
GEN21344	GEN28908	GEN35792
GEN21345	GEN28908	GEN34939
GEN21346	GEN28908	GEN32679
GEN21347	GEN02008	GEN42810
GEN21348	GEN02008	GEN42812
GEN21349	GEN30657	GEN42810
GEN21350	GEN30657	GEN42812
GEN21351	GEN32679	GEN42810
GEN21352	GEN32679	GEN42812
GEN21353	GEN32679	GEN23574
GEN21354	GEN32679	GEN34764
GEN21355	GEN32679	GEN32096
GEN21356	GEN32679	GEN09528
GEN21357	GEN32679	GEN32107
GEN21358	GEN34912	GEN32096
GEN21359	GEN34912	GEN28836
GEN21360	GEN30817	GEN32679
GEN21361	GEN30817	GEN34939
GEN21362	GEN30817	GEN37405
GEN21363	GEN30815	GEN34939
GEN21364	GEN30815	GEN34912
GEN21365	GEN30815	GEN37406
GEN21366	GEN09528	GEN32107
GEN21367	GEN09528	GEN32096
GEN21368	GEN09528	GEN23574
GEN21369	GEN09528	GEN30815
GEN21370	GEN32107	GEN23574
GEN21371	GEN32107	GEN32096
GEN21372	GEN32107	GEN43029
GEN21373	GEN32107	GEN30815
GEN21374	GEN30817	GEN32096
GEN21375	GEN30817	GEN09528
GEN21376	GEN30817	GEN32107
GEN21377	GEN30817	GEN30815
GEN21378	GEN30817	GEN33711
GEN21379	GEN43410	GEN22737
GEN21380	GEN43410	GEN42005
GEN21381	GEN43410	GEN23202
GEN21382	GEN43410	GEN36399
GEN21383	GEN43410	GEN23626
GEN21384	GEN43410	GEN26567
GEN21385	GEN43410	GEN22312
GEN21386	GEN43410	GEN22315
GEN21387	GEN43410	GEN22321
GEN21388	GEN43410	GEN22323
GEN21389	GEN43410	GEN22342
GEN21390	GEN43410	GEN22401
GEN21391	GEN43410	GEN22404
GEN21392	GEN32687	GEN25527
GEN21393	GEN32687	GEN43305
GEN21394	GEN32687	GEN28838
GEN21395	GEN32687	GEN42921
GEN21396	GEN02008	GEN31993
GEN21397	GEN25596	GEN22306
GEN21398	GEN25596	GEN22388
GEN21399	GEN30657	GEN42858
GEN21400	GEN30657	GEN22695
GEN21401	GEN23201	GEN02008
GEN21402	GEN09541	GEN42858
GEN21403	GEN34764	GEN23574
GEN21404	GEN23574	GEN22756
GEN21405	GEN23574	GEN23590
GEN21406	GEN22444	GEN43082
GEN21407	GEN22474	GEN43082
GEN21408	GEN30657	GEN42858
GEN21409	GEN28902	GEN28903
GEN21410	GEN28902	GEN28904
GEN21411	GEN28902	GEN28920
GEN21412	GEN28902	GEN34928
GEN21413	GEN28902	GEN28963
GEN21414	GEN28902	GEN30858
GEN21415	GEN28902	GEN33708
GEN21416	GEN28902	GEN33715
GEN21417	GEN28898	GEN36622
GEN21418	GEN28898	GEN27165
GEN21419	GEN35824	GEN35775
GEN21420	GEN35824	GEN35795
GEN21421	GEN35824	GEN35819
GEN21422	GEN35824	GEN35840
GEN21423	GEN35824	GEN35842
GEN21424	GEN35824	GEN35858
GEN21425	GEN35824	GEN35860
GEN21426	GEN35824	GEN30819
GEN21427	GEN28898	GEN28956
GEN21428	GEN28898	GEN28963
GEN21429	GEN28898	GEN32798
GEN21430	GEN28898	GEN35819
GEN21431	GEN28898	GEN35824
GEN21432	GEN28898	GEN35838
GEN21433	GEN28898	GEN35858
GEN21434	GEN28898	GEN35860
GEN21435	GEN28898	GEN30819
GEN21436	GEN34764	GEN32798
GEN21437	GEN28904	GEN28963
GEN21438	GEN28904	GEN30861
GEN21439	GEN28904	GEN27165
GEN21440	GEN28904	GEN35819
GEN21441	GEN28904	GEN35824
GEN21442	GEN28904	GEN35838
GEN21443	GEN28904	GEN35858
GEN21444	GEN28904	GEN35862
GEN21445	GEN28904	GEN30819
GEN21446	GEN35795	GEN35776
GEN21447	GEN28918	GEN28963
GEN21448	GEN28918	GEN27165
GEN21449	GEN28918	GEN35819
GEN21450	GEN28918	GEN35824
GEN21451	GEN28918	GEN35838
GEN21452	GEN28918	GEN35858
GEN21453	GEN28918	GEN35862
GEN21454	GEN27165	GEN28963
GEN21455	GEN27165	GEN35819
GEN21456	GEN27165	GEN35824
GEN21457	GEN27165	GEN35838
GEN21458	GEN28904	GEN28956
GEN21459	GEN27165	GEN35862
GEN21460	GEN27089	GEN32679
GEN21461	GEN27089	GEN30657
GEN21462	GEN27089	GEN02008
GEN21463	GEN27089	GEN23574
GEN21464	GEN27089	GEN34818
GEN21465	GEN27089	GEN19896
GEN21466	GEN21267	GEN21279
GEN21467	GEN21279	GEN21266
GEN21468	GEN21279	GEN21260
GEN21469	GEN21279	GEN36667
GEN21470	GEN21332	GEN21334
GEN21471	GEN21332	GEN21267
GEN21472	GEN21349	GEN21354
GEN21473	GEN21349	GEN21360
GEN21474	GEN21369	GEN21370
GEN21475	GEN21369	GEN21267
GEN21476	GEN21369	GEN21374
GEN21477	GEN28923	GEN28917
GEN21478	GEN28923	GEN35802
GEN21479	GEN35839	GEN28917
GEN21480	GEN35839	GEN34945
GEN21481	GEN35839	GEN35840
GEN21482	GEN28919	GEN34946
GEN21483	GEN51159	GEN34945
GEN21484	GEN51159	GEN34946
GEN21485	GEN51159	GEN35802
GEN21486	GEN51159	GEN30819
GEN21487	GEN51159	GEN27301
GEN21488	GEN51159	GEN32104
GEN21489	GEN51159	GEN35833
GEN21490	GEN25467	GEN39486
GEN21491	GEN25467	GEN19896
GEN21492	GEN25467	GEN02008
GEN21493	GEN25467	GEN32679
GEN21494	GEN25467	GEN30657
GEN21495	GEN25467	GEN30815
GEN21496	GEN43670	GEN39486
GEN21497	GEN43670	GEN19896
GEN21498	GEN43670	GEN02008
GEN21499	GEN43670	GEN32679
GEN21500	GEN43670	GEN30657
GEN21501	GEN43670	GEN30815
GEN21502	GEN33574	GEN39486
GEN21503	GEN33574	GEN19896
GEN21504	GEN33574	GEN02008
GEN21505	GEN33574	GEN32679
GEN21506	GEN33574	GEN30657
GEN21507	GEN33574	GEN30815
GEN21508	GEN42752	GEN39486
GEN21509	GEN42752	GEN19896
GEN21510	GEN42752	GEN02008
GEN21511	GEN42752	GEN32679
GEN21512	GEN42752	GEN30657
GEN21513	GEN42752	GEN30815
GEN21514	GEN35671	GEN39486
GEN21515	GEN35671	GEN19896
GEN21516	GEN35671	GEN02008
GEN21517	GEN35671	GEN32679
GEN21518	GEN35671	GEN30657
GEN21519	GEN35671	GEN30815
GEN21520	GEN25467	GEN39486
GEN21521	GEN25467	GEN19896
GEN21522	GEN25467	GEN02008
GEN21523	GEN25467	GEN32679
GEN21524	GEN25467	GEN30657
GEN21525	GEN25467	GEN30815
GEN21526	GEN27173	GEN27181
GEN21527	GEN27173	GEN27182
GEN21528	GEN27173	GEN27184
GEN21529	GEN27173	GEN27187
GEN21530	GEN27173	GEN27170
GEN21531	GEN27173	GEN27172
GEN21532	GEN27173	GEN27174
GEN21533	GEN27173	GEN27178
GEN21534	GEN27173	GEN27179
GEN21535	GEN27173	GEN27171
GEN21536	GEN27186	GEN27174
GEN21537	GEN27186	GEN27175
GEN21538	GEN27186	GEN27177
GEN21539	GEN27189	GEN27168
GEN21540	GEN27189	GEN27169
GEN21541	GEN27189	GEN27170
GEN21542	GEN27189	GEN27173
GEN21543	GEN27189	GEN27177
GEN21544	GEN27170	GEN27182
GEN21545	GEN27170	GEN27183
GEN21546	GEN27170	GEN27185
GEN21547	GEN27170	GEN27188
GEN21548	GEN27170	GEN27189
GEN21549	GEN27170	GEN27173
GEN21550	GEN27170	GEN27176
GEN21551	GEN27170	GEN27178
GEN21552	GEN27170	GEN27180
GEN21553	GEN34730	GEN32679
GEN21554	GEN34730	GEN02008
GEN21555	GEN34730	GEN25574
GEN21556	GEN22372	GEN23574
GEN21557	GEN22370	GEN23574
GEN21558	GEN22370	GEN43082
GEN21559	GEN22370	GEN22373
GEN21560	GEN22370	GEN22485
GEN21561	GEN22370	GEN22486
GEN21562	GEN22370	GEN22487
GEN21563	GEN22272	GEN30657
GEN21564	GEN20463	GEN37337
GEN21565	GEN20463	GEN23574
GEN21566	GEN20463	GEN35658
GEN21567	GEN20463	GEN25574
GEN21568	GEN20463	GEN19896
GEN21569	GEN22562	GEN22631
GEN21570	GEN22628	GEN39422
GEN21571	GEN22647	GEN39422
GEN21572	GEN28898	GEN36622
GEN21573	GEN35824	GEN35838
GEN21574	GEN51159	GEN35854
GEN21575	0	0
GEN21576	GEN43082	GEN26559
GEN21577	GEN43082	GEN43029
GEN21578	GEN43082	GEN02008
GEN21579	GEN43082	GEN39397
GEN21580	0	0
GEN21581	GEN43082	GEN28803
GEN21582	GEN43082	GEN30657
GEN21583	GEN43082	GEN09528
GEN21584	0	0
GEN21585	GEN42749	GEN02008
GEN21586	GEN35853	GEN42749
GEN21587	GEN42749	GEN28907
GEN21588	GEN42749	GEN28917
GEN21589	GEN42749	GEN23574
GEN21590	GEN42749	GEN26559
GEN21591	GEN42749	GEN32770
GEN21592	GEN42749	GEN39477
GEN21593	GEN35578	GEN36419
GEN21594	GEN35578	GEN02008
GEN21595	GEN35578	GEN36592
GEN21596	GEN35578	GEN21409
GEN21597	GEN35578	GEN21411
GEN21598	GEN35578	GEN26559
GEN21599	GEN43082	GEN35578
GEN21600	GEN35578	GEN36614
GEN21601	GEN35578	GEN37356
GEN21602	GEN35578	GEN43509
GEN21603	GEN39477	GEN35578
GEN21604	GEN39397	GEN02008
GEN21605	GEN39397	GEN30857
GEN21606	GEN39397	GEN32770
GEN21607	GEN39397	GEN34749
GEN21608	GEN39397	GEN36596
GEN21609	GEN39397	GEN43253
GEN21610	GEN39397	GEN37378
GEN21611	GEN36596	GEN02008
GEN21612	GEN36596	GEN30657
GEN21613	GEN36596	GEN26559
GEN21614	GEN36596	GEN21409
GEN21615	GEN36596	GEN21411
GEN21616	GEN36596	GEN21572
GEN21617	GEN36596	GEN28907
GEN21618	GEN36596	GEN30861
GEN21619	GEN32755	GEN02008
GEN21620	GEN32755	GEN26559
GEN21621	GEN32755	GEN30657
GEN21622	GEN32755	GEN28829
GEN21623	GEN32756	GEN02008
GEN21624	GEN32756	GEN26559
GEN21625	GEN32756	GEN30657
GEN21626	GEN32756	GEN21414
GEN21627	GEN32756	GEN21419
GEN21628	GEN32756	GEN21446
GEN21629	GEN32756	GEN21447
GEN21630	GEN32756	GEN21451
GEN21631	GEN32756	GEN21452
GEN21632	GEN25132	GEN02008
GEN21633	GEN25132	GEN30657
GEN21634	GEN25132	GEN21409
GEN21635	GEN25132	GEN21411
GEN21636	GEN25132	GEN21413
GEN21637	GEN25132	GEN21573
GEN21638	GEN25132	GEN21422
GEN21639	GEN25132	GEN21447
GEN21640	GEN25132	GEN21448
GEN21641	GEN21451	GEN25132
GEN21642	GEN25132	GEN39397
GEN21643	GEN25132	GEN35578
GEN21644	GEN02008	GEN35853
GEN21645	GEN35853	GEN28907
GEN21646	GEN35853	GEN36419
GEN21647	GEN36614	GEN35853
GEN21648	GEN21426	GEN28917
GEN21649	GEN21426	GEN28907
GEN21650	GEN23574	GEN02008
GEN21651	GEN23574	GEN30861
GEN21652	GEN23574	GEN28907
GEN21653	GEN23574	GEN37388
GEN21654	GEN23574	GEN36592
GEN21655	GEN23574	GEN43509
GEN21656	GEN20463	GEN32756
GEN21657	GEN28907	GEN20463
GEN21658	GEN28917	GEN20463
GEN21659	GEN20463	GEN00439
GEN21660	GEN35853	GEN20463
GEN21661	GEN43029	GEN32770
GEN21662	GEN43029	GEN37392
GEN21663	GEN43029	GEN00439
GEN21664	GEN43029	GEN39477
GEN21665	GEN43029	GEN36592
GEN21666	GEN43029	GEN09528
GEN21667	GEN21412	GEN23574
GEN21668	GEN21413	GEN30657
GEN21669	GEN21414	GEN39477
GEN21670	GEN21415	GEN30657
GEN21671	GEN21416	GEN23574
GEN21672	GEN21572	GEN20463
GEN21673	GEN21418	GEN20463
GEN21674	GEN21418	GEN42749
GEN21675	GEN21419	GEN42749
GEN21676	GEN21420	GEN36596
GEN21677	GEN21420	GEN36592
GEN21678	GEN21421	GEN43029
GEN21679	GEN21425	GEN43029
GEN21680	GEN21427	GEN34749
GEN21681	GEN21429	GEN28829
GEN21682	GEN21430	GEN36596
GEN21683	GEN21432	GEN36596
GEN21684	GEN21433	GEN36596
GEN21685	GEN39477	GEN21434
GEN21686	GEN21435	GEN36419
GEN21687	GEN21436	GEN36419
GEN21688	GEN32770	GEN21459
GEN21689	GEN21464	GEN28917
GEN21690	GEN21465	GEN28917
GEN21691	GEN21485	GEN32770
GEN21692	GEN21486	GEN09528
GEN21693	GEN21488	GEN34749
GEN21694	GEN21574	GEN34749
GEN21695	GEN21489	GEN34749
GEN21696	GEN42822	GEN02008
GEN21697	GEN42822	GEN30657
GEN21698	GEN42822	GEN36592
GEN21699	GEN26547	GEN02008
GEN21700	GEN26547	GEN43029
GEN21701	GEN26547	GEN38909
GEN21702	GEN36446	GEN02008
GEN21703	GEN36446	GEN30657
GEN21704	GEN36446	GEN36592
GEN21705	GEN36446	GEN43029
GEN21706	GEN36446	GEN38909
GEN21707	GEN36446	GEN23574
GEN21708	GEN42974	GEN02008
GEN21709	GEN42974	GEN30657
GEN21710	GEN42974	GEN43029
GEN21711	GEN42974	GEN38909
GEN21712	GEN28862	GEN02008
GEN21713	GEN28862	GEN30657
GEN21714	GEN28862	GEN36591
GEN21715	GEN28862	GEN43029
GEN21716	GEN28862	GEN23574
GEN21717	GEN42005	GEN25120
GEN21718	GEN22256	GEN22438
GEN21719	GEN22256	GEN22389
GEN21720	GEN22256	GEN22390
GEN21721	GEN22256	GEN22435
GEN21722	GEN22256	GEN22439
GEN21723	GEN22370	GEN22463
GEN21724	GEN22370	GEN22464
GEN21725	GEN22370	GEN22466
GEN21726	GEN22370	GEN22467
GEN21727	GEN22370	GEN22469
GEN21728	GEN22372	GEN22256
GEN21729	GEN22372	GEN22435
GEN21730	GEN22372	GEN22439
GEN21731	GEN22372	GEN22448
GEN21732	GEN22390	GEN22438
GEN21733	GEN22390	GEN22435
GEN21734	GEN22390	GEN22439
GEN21735	GEN22439	GEN22389
GEN21736	GEN22439	GEN22435
GEN21737	GEN20463	GEN22480
GEN21738	GEN20463	GEN22481
GEN21739	GEN20463	GEN22484
GEN21740	GEN22367	GEN23667
GEN21741	GEN22367	GEN43082
GEN21742	GEN22367	GEN25446
GEN21743	GEN22368	GEN23667
GEN21744	GEN22368	GEN26560
GEN21745	GEN22368	GEN37364
GEN21746	GEN22368	GEN37361
GEN21747	GEN22368	GEN43082
GEN21748	GEN22368	GEN23644
GEN21749	GEN31862	GEN22367
GEN21750	GEN31862	GEN22368
GEN21751	GEN31862	GEN37364
GEN21752	GEN25110	GEN35658
GEN21753	GEN41956	GEN35658
GEN21754	GEN23667	GEN35658
GEN21755	GEN37337	GEN35658
GEN21756	GEN37337	GEN31862
GEN21757	GEN32686	GEN31862
GEN21758	GEN23662	GEN31862
GEN21759	GEN20463	GEN25596
GEN21760	GEN43253	GEN25596
GEN21761	GEN42843	GEN25596
GEN21762	GEN21576	GEN19896
GEN21763	GEN21576	GEN41990
GEN21764	GEN21576	GEN25451
GEN21765	GEN43540	GEN19896
GEN21766	GEN43540	GEN35921
GEN21767	GEN17555	GEN19896
GEN21768	GEN17555	GEN36639
GEN21769	GEN17555	GEN26473
GEN21770	GEN17555	GEN26374
GEN21771	GEN43544	GEN01160
GEN21772	GEN21582	GEN19896
GEN21773	GEN21582	GEN01160
GEN21774	GEN21582	GEN25451
GEN21775	GEN21583	GEN26575
GEN21776	GEN21588	GEN36703
GEN21777	GEN21588	GEN26374
GEN21778	GEN21588	GEN39551
GEN21779	GEN21588	GEN43082
GEN21780	GEN21594	GEN36636
GEN21781	GEN21594	GEN42857
GEN21782	GEN21594	GEN39477
GEN21783	GEN21594	GEN19896
GEN21784	GEN43546	GEN36632
GEN21785	GEN43546	GEN23680
GEN21786	GEN21643	GEN39477
GEN21787	GEN21643	GEN19896
GEN21788	GEN21643	GEN36632
GEN21789	GEN21643	GEN30657
GEN21790	GEN21650	GEN19896
GEN21791	GEN21650	GEN39477
GEN21792	GEN21696	GEN19896
GEN21793	GEN21696	GEN39477
GEN21794	GEN21697	GEN39477
GEN21795	GEN21698	GEN30657
GEN21796	GEN21699	GEN42857
GEN21797	GEN21699	GEN43082
GEN21798	GEN21699	GEN39477
GEN21799	GEN21701	GEN30657
GEN21800	GEN21701	GEN19896
GEN21801	GEN21712	GEN19896
GEN21802	GEN21712	GEN39477
GEN21803	GEN21712	GEN43082
GEN21804	GEN21713	GEN19896
GEN21805	GEN21713	GEN39477
GEN21806	GEN21713	GEN43082
GEN21807	GEN43567	GEN03648
GEN21808	GEN21715	GEN28060
GEN21809	GEN21715	GEN01160
GEN21810	GEN21715	GEN42858
GEN21811	GEN21716	GEN09528
GEN21812	GEN21716	GEN03648
GEN21813	GEN28060	GEN39477
GEN21814	GEN28060	GEN35658
GEN21815	GEN28060	GEN43082
GEN21816	GEN28060	GEN26575
GEN21817	GEN28060	GEN28769
GEN21818	GEN28060	GEN03169
GEN21819	GEN03648	GEN39477
GEN21820	GEN03648	GEN39551
GEN21821	GEN03648	GEN28803
GEN21822	GEN03648	GEN42857
GEN21823	GEN25451	GEN35787
GEN21824	GEN25451	GEN36639
GEN21825	GEN25451	GEN03169
GEN21826	GEN25451	GEN36640
GEN21827	GEN25451	GEN36703
GEN21828	GEN28907	GEN26575
GEN21829	GEN28907	GEN23495
GEN21830	GEN28907	GEN34945
GEN21831	GEN28907	GEN28046
GEN21832	GEN28907	GEN39477
GEN21833	GEN01160	GEN28046
GEN21834	GEN01160	GEN23495
GEN21835	GEN01160	GEN43082
GEN21836	GEN01160	GEN19896
GEN21837	GEN36640	GEN03169
GEN21838	GEN36640	GEN37324
GEN21839	GEN36640	GEN03169
GEN21840	GEN36640	GEN42033
GEN21841	GEN36640	GEN42741
GEN21842	GEN36640	GEN23495
GEN21843	GEN34945	GEN42857
GEN21844	GEN35921	GEN03169
GEN21845	GEN35921	GEN23495
GEN21846	GEN35921	GEN37324
GEN21847	GEN35921	GEN42741
GEN21848	GEN30657	GEN42741
GEN21849	GEN30657	GEN36445
GEN21850	GEN02008	GEN35658
GEN21851	GEN02008	GEN36445
GEN21852	GEN26472	GEN36703
GEN21853	GEN26472	GEN28060
GEN21854	GEN26472	GEN35787
GEN21855	GEN43544	GEN19896
GEN21856	GEN19896	GEN39477
GEN21857	GEN19896	GEN02008
GEN21858	GEN19896	GEN43082
GEN21859	GEN19896	GEN36703
GEN21860	GEN19896	GEN41990
GEN21861	GEN19896	GEN35658
GEN21862	GEN19896	GEN26575
GEN21863	GEN19896	GEN03169
GEN21864	GEN36639	GEN37324
GEN21865	GEN36639	GEN42741
GEN21866	GEN36704	GEN35858
GEN21867	GEN36704	GEN26575
GEN21868	GEN42857	GEN09528
GEN21869	GEN42857	GEN34954
GEN21870	GEN42857	GEN28135
GEN21871	GEN42857	GEN32756
GEN21872	GEN42857	GEN33548
GEN21873	GEN23495	GEN36639
GEN21874	GEN23495	GEN36703
GEN21875	GEN42741	GEN35658
GEN21876	GEN42741	GEN36703
GEN21877	GEN42741	GEN36639
GEN21878	GEN42741	GEN36637
GEN21879	GEN41990	GEN35658
GEN21880	GEN41990	GEN36703
GEN21881	GEN41990	GEN36639
GEN21882	GEN41990	GEN34954
GEN21883	GEN41990	GEN28135
GEN21884	GEN41990	GEN43082
GEN21885	GEN37324	GEN36639
GEN21886	GEN37324	GEN36703
GEN21887	GEN37324	GEN42857
GEN21888	GEN37324	GEN03169
GEN21889	GEN35658	GEN42857
GEN21890	GEN35658	GEN28839
GEN21891	GEN36444	GEN35658
GEN21892	GEN36444	GEN09528
GEN21893	GEN36444	GEN26559
GEN21894	GEN26575	GEN36703
GEN21895	GEN26575	GEN36637
GEN21896	GEN31862	GEN23495
GEN21897	GEN31862	GEN26493
GEN21898	GEN31862	GEN26575
GEN21899	GEN31862	GEN26374
GEN21900	GEN31862	GEN35858
GEN21901	GEN30702	GEN03169
GEN21902	GEN30702	GEN09528
GEN21903	GEN30702	GEN00439
GEN21904	GEN30702	GEN34954
GEN21905	GEN30702	GEN35858
GEN21906	GEN21583	GEN36639
GEN21907	GEN30702	GEN28803
GEN21908	GEN30702	GEN39551
GEN21909	GEN30702	GEN25499
GEN21910	GEN30702	GEN39477
GEN21911	GEN30702	GEN19896
GEN21912	GEN20463	GEN03169
GEN21913	GEN20463	GEN09528
GEN21914	GEN20463	GEN00439
GEN21915	GEN20463	GEN34954
GEN21916	GEN20463	GEN35858
GEN21917	GEN20463	GEN28803
GEN21918	GEN20463	GEN39551
GEN21919	GEN20463	GEN25499
GEN21920	GEN20463	GEN39477
GEN21921	GEN20463	GEN19896
GEN21922	GEN32671	GEN03169
GEN21923	GEN32671	GEN09528
GEN21924	GEN32671	GEN34954
GEN21925	GEN32671	GEN39551
GEN21926	GEN32671	GEN25499
GEN21927	GEN21583	GEN39551
GEN21928	GEN32671	GEN39477
GEN21929	GEN32671	GEN19896
GEN21930	GEN26472	GEN39477
GEN21931	GEN26472	GEN28060
GEN21932	GEN26472	GEN42857
GEN21933	GEN26472	GEN30702
GEN21934	GEN01160	GEN30702
GEN21935	GEN01160	GEN20463
GEN21936	GEN01160	GEN32671
GEN21937	GEN03648	GEN30702
GEN21938	GEN20463	GEN30702
GEN21939	GEN32671	GEN30702
GEN21940	GEN34945	GEN30702
GEN21941	GEN34945	GEN23680
GEN21942	GEN34945	GEN28060
GEN21943	GEN34945	GEN01160
GEN21944	GEN22787	GEN09528
GEN21945	GEN22787	GEN39551
GEN21946	GEN22787	GEN03169
GEN21947	GEN22787	GEN35658
GEN21948	GEN22787	GEN39477
GEN21949	GEN22787	GEN35517
GEN21950	GEN28840	GEN09528
GEN21951	GEN28840	GEN39551
GEN21952	GEN28840	GEN03169
GEN21953	GEN28840	GEN35658
GEN21954	GEN28840	GEN39477
GEN21955	GEN28841	GEN09528
GEN21956	GEN28841	GEN39551
GEN21957	GEN28841	GEN03169
GEN21958	GEN28841	GEN35658
GEN21959	GEN28841	GEN35517
GEN21960	GEN36444	GEN09528
GEN21961	GEN36444	GEN39551
GEN21962	GEN36444	GEN03169
GEN21963	GEN36444	GEN35658
GEN21964	GEN36444	GEN39477
GEN21965	GEN35718	GEN09528
GEN21966	GEN35718	GEN39551
GEN21967	GEN35718	GEN03169
GEN21968	GEN35718	GEN35658
GEN21969	GEN35718	GEN39477
GEN21970	GEN35718	GEN35517
GEN21971	GEN35698	GEN09528
GEN21972	GEN35698	GEN39551
GEN21973	GEN35698	GEN03169
GEN21974	GEN35698	GEN35658
GEN21975	GEN35698	GEN39477
GEN21976	GEN23574	GEN42033
GEN21977	GEN19896	GEN28060
GEN21978	GEN43546	GEN19896
GEN21979	GEN36640	GEN41990
GEN21980	GEN26472	GEN41990
GEN21981	GEN26472	GEN41990
GEN21982	GEN22777	GEN19896
GEN21983	GEN22777	GEN03169
GEN21984	GEN22788	GEN03648
GEN21985	GEN22788	GEN36638
GEN21986	GEN22789	GEN03648
GEN21987	GEN22789	GEN03648
GEN21988	GEN22789	GEN36638
GEN21989	GEN23574	GEN39477
GEN21990	GEN23574	GEN03169
GEN21991	GEN25117	GEN02008
GEN21992	GEN25117	GEN03648
GEN21993	GEN25117	GEN03648
GEN21994	GEN25117	GEN36638
GEN21995	GEN25117	GEN19896
GEN21996	GEN25451	GEN02008
GEN21997	GEN02008	GEN26473
GEN21998	GEN02008	GEN26474
GEN21999	GEN02008	GEN26475
GEN22000	GEN02008	GEN26476
GEN22001	GEN02008	GEN26488
GEN22002	GEN02008	GEN26615
GEN22003	GEN02008	GEN30702
GEN22004	GEN02008	GEN31954
GEN22005	GEN02008	GEN26570
GEN22006	GEN02008	GEN35763
GEN22007	GEN02008	GEN27263
GEN22008	GEN02008	GEN36615
GEN22009	GEN02008	GEN36617
GEN22010	GEN02008	GEN36618
GEN22011	GEN02008	GEN36638
GEN22012	GEN02008	GEN36640
GEN22013	GEN02008	GEN39480
GEN22014	GEN02008	GEN42033
GEN22015	GEN02008	GEN42870
GEN22016	GEN02008	GEN42871
GEN22017	GEN02008	GEN42872
GEN22018	GEN02008	GEN34946
GEN22019	GEN02008	GEN43113
GEN22020	GEN02008	GEN20463
GEN22021	GEN02008	GEN43364
GEN22022	GEN02008	GEN03169
GEN22023	GEN02008	GEN25472
GEN22024	GEN26473	GEN28058
GEN22025	GEN26473	GEN28060
GEN22026	GEN26474	GEN28058
GEN22027	GEN26474	GEN28060
GEN22028	GEN26476	GEN28058
GEN22029	GEN26476	GEN28060
GEN22030	GEN28058	GEN42033
GEN22031	GEN28058	GEN03169
GEN22032	GEN28685	GEN36638
GEN22033	GEN23664	GEN36638
GEN22034	GEN30859	GEN39422
GEN22035	GEN30860	GEN39422
GEN22036	GEN31954	GEN03169
GEN22037	GEN32097	GEN03169
GEN22038	GEN32098	GEN03169
GEN22039	GEN30729	GEN03169
GEN22040	GEN00439	GEN03169
GEN22041	GEN03648	GEN26570
GEN22042	GEN03648	GEN34954
GEN22043	GEN03648	GEN35671
GEN22044	GEN03648	GEN27263
GEN22045	GEN03648	GEN39477
GEN22046	GEN03648	GEN43082
GEN22047	GEN03648	GEN43113
GEN22048	GEN03648	GEN20463
GEN22049	GEN03648	GEN03169
GEN22050	GEN03648	GEN26570
GEN22051	GEN03648	GEN34954
GEN22052	GEN03648	GEN35671
GEN22053	GEN03648	GEN39477
GEN22054	GEN03648	GEN43082
GEN22055	GEN03648	GEN20463
GEN22056	GEN03648	GEN34954
GEN22057	GEN03648	GEN35671
GEN22058	GEN03648	GEN27263
GEN22059	GEN03648	GEN39477
GEN22060	GEN03648	GEN39551
GEN22061	GEN03648	GEN43082
GEN22062	GEN03648	GEN43113
GEN22063	GEN03648	GEN20463
GEN22064	GEN03648	GEN43364
GEN22065	GEN03648	GEN03169
GEN22066	GEN33693	GEN03169
GEN22067	GEN34954	GEN19896
GEN22068	GEN35763	GEN19896
GEN22069	GEN35777	GEN19896
GEN22070	GEN35857	GEN36638
GEN22071	GEN35857	GEN03169
GEN22072	GEN36638	GEN39477
GEN22073	GEN36638	GEN39480
GEN22074	GEN36638	GEN39551
GEN22075	GEN36638	GEN19896
GEN22076	GEN36638	GEN39422
GEN22077	GEN36638	GEN43082
GEN22078	GEN36638	GEN43113
GEN22079	GEN36638	GEN03169
GEN22080	GEN36640	GEN19896
GEN22081	GEN36685	GEN19896
GEN22082	GEN36685	GEN03169
GEN22083	GEN43364	GEN03648
GEN22084	GEN28803	GEN26473
GEN22085	GEN30702	GEN26473
GEN22086	GEN39477	GEN26473
GEN22087	GEN19896	GEN26473
GEN22088	GEN41984	GEN26473
GEN22089	GEN42033	GEN26473
GEN22090	GEN43082	GEN26473
GEN22091	GEN20463	GEN26473
GEN22092	GEN28803	GEN26474
GEN22093	GEN30702	GEN26474
GEN22094	GEN39477	GEN26474
GEN22095	GEN19896	GEN26474
GEN22096	GEN42033	GEN26474
GEN22097	GEN43082	GEN26474
GEN22098	GEN20463	GEN26474
GEN22099	GEN28803	GEN26475
GEN22100	GEN39477	GEN26475
GEN22101	GEN19896	GEN26475
GEN22102	GEN42033	GEN26475
GEN22103	GEN43082	GEN26475
GEN22104	GEN20463	GEN26475
GEN22105	GEN25472	GEN26475
GEN22106	GEN28803	GEN26476
GEN22107	GEN39477	GEN26476
GEN22108	GEN19896	GEN26476
GEN22109	GEN41984	GEN26476
GEN22110	GEN42033	GEN26476
GEN22111	GEN43082	GEN26476
GEN22112	GEN28803	GEN31954
GEN22113	GEN27263	GEN31954
GEN22114	GEN39477	GEN31954
GEN22115	GEN20463	GEN31954
GEN22116	GEN25472	GEN31954
GEN22117	GEN28803	GEN35746
GEN22118	GEN27263	GEN35746
GEN22119	GEN39477	GEN35746
GEN22120	GEN43082	GEN35746
GEN22121	GEN20463	GEN35746
GEN22122	GEN25472	GEN35746
GEN22123	GEN25117	GEN35763
GEN22124	GEN03648	GEN35763
GEN22125	GEN27263	GEN35763
GEN22126	GEN39477	GEN35763
GEN22127	GEN43082	GEN35763
GEN22128	GEN20463	GEN35763
GEN22129	GEN25472	GEN35763
GEN22130	GEN28803	GEN35734
GEN22131	GEN27263	GEN35734
GEN22132	GEN39477	GEN35734
GEN22133	GEN19896	GEN35734
GEN22134	GEN43082	GEN35734
GEN22135	GEN20463	GEN35734
GEN22136	GEN03169	GEN35734
GEN22137	GEN25472	GEN35734
GEN22138	GEN25117	GEN37325
GEN22139	GEN03648	GEN37325
GEN22140	GEN27263	GEN37325
GEN22141	GEN39477	GEN37325
GEN22142	GEN25472	GEN37325
GEN22143	GEN28803	GEN41984
GEN22144	GEN39477	GEN41984
GEN22145	GEN43082	GEN41984
GEN22146	GEN20463	GEN41984
GEN22147	GEN25117	GEN42033
GEN22148	GEN39477	GEN42033
GEN22149	GEN43082	GEN42033
GEN22150	GEN03648	GEN42606
GEN22151	GEN27263	GEN42606
GEN22152	GEN39477	GEN42606
GEN22153	GEN25472	GEN42606
GEN22154	GEN28803	GEN42606
GEN22155	GEN34945	GEN42606
GEN22156	GEN43082	GEN42606
GEN22157	GEN03648	GEN43366
GEN22158	GEN27263	GEN43366
GEN22159	GEN39477	GEN43366
GEN22160	GEN25472	GEN43366
GEN22161	GEN28803	GEN43366
GEN22162	GEN34945	GEN43366
GEN22163	GEN43082	GEN43366
GEN22164	GEN09528	GEN39477
GEN22165	GEN28830	GEN09528
GEN22166	GEN42792	GEN09528
GEN22167	GEN35648	GEN09528
GEN22168	GEN35648	GEN39477
GEN22169	GEN22789	GEN02008
GEN22170	GEN28830	GEN39477
GEN22171	GEN21813	GEN42033
GEN22172	GEN21814	GEN26473
GEN22173	GEN21816	GEN39477
GEN22174	GEN21828	GEN26473
GEN22175	GEN21850	GEN34945
GEN22176	GEN21856	GEN42033
GEN22177	GEN21857	GEN25117
GEN22178	GEN21857	GEN22777
GEN22179	GEN21860	GEN25117
GEN22180	GEN21861	GEN43082
GEN22181	GEN21862	GEN25117
GEN22182	GEN21867	GEN27263
GEN22183	GEN21887	GEN19896
GEN22184	GEN21889	GEN31954
GEN22185	GEN21895	GEN35763
GEN22186	GEN21920	GEN03648
GEN22187	GEN21920	GEN23574
GEN22188	GEN21920	GEN36638
GEN22189	GEN21921	GEN22777
GEN22190	GEN21921	GEN25117
GEN22191	GEN21921	GEN39477
GEN22192	GEN21950	GEN26474
GEN22193	GEN21951	GEN28803
GEN22194	GEN21952	GEN22777
GEN22195	GEN21952	GEN33693
GEN22196	GEN21954	GEN36637
GEN22197	GEN21953	GEN41316
GEN22198	GEN21955	GEN03169
GEN22199	GEN21956	GEN09528
GEN22200	GEN21957	GEN09528
GEN22201	GEN21958	GEN41316
GEN22202	GEN21959	GEN41339
GEN22203	GEN21960	GEN39477
GEN22204	GEN21962	GEN39477
GEN22205	GEN21963	GEN26473
GEN22206	GEN21964	GEN26474
GEN22207	GEN21965	GEN26474
GEN22208	GEN21967	GEN26474
GEN22209	GEN21968	GEN42033
GEN22210	GEN21969	GEN42033
GEN22211	GEN21970	GEN02008
GEN22212	GEN21971	GEN42033
GEN22213	GEN21972	GEN42033
GEN22214	GEN35699	GEN33693
GEN22215	GEN35700	GEN03169
GEN22216	GEN21975	GEN19896
GEN22217	GEN21976	GEN43082
GEN22218	GEN23576	GEN39477
GEN22219	GEN21976	GEN19896
GEN22220	GEN21977	GEN28803
GEN22221	GEN21977	GEN09528
GEN22222	GEN21575	GEN03169
GEN22223	GEN21575	GEN41316
GEN22224	GEN21575	GEN22777
GEN22225	GEN21575	GEN39477
GEN22226	GEN21580	GEN42033
GEN22227	GEN21584	GEN42033
GEN22228	GEN21586	GEN42033
GEN22229	GEN43082	GEN39477
GEN22230	GEN20463	GEN39477
GEN22231	0	0
GEN22232	0	0
GEN22233	0	0
GEN22234	0	0
GEN22235	0	0
GEN22236	0	0
GEN22237	0	0
GEN22238	GEN26407	GEN37336
GEN22239	GEN36601	GEN36600
GEN22240	0	0
GEN22241	0	0
GEN22242	0	0
GEN22243	0	0
GEN22244	0	0
GEN22245	0	0
GEN22246	0	0
GEN22247	0	0
GEN22248	GEN23655	GEN23574
GEN22249	GEN26560	GEN42005
GEN22250	0	0
GEN22251	GEN25499	GEN25531
GEN22252	0	0
GEN22253	GEN26560	GEN34854
GEN22254	GEN23543	GEN28062
GEN22255	0	0
GEN22256	0	0
GEN22257	GEN34867	GEN26508
GEN22258	0	0
GEN22259	0	0
GEN22260	GEN34867	GEN26510
GEN22261	0	0
GEN22262	GEN31934	GEN39551
GEN22263	GEN34867	GEN26511
GEN22264	GEN31934	GEN25503
GEN22265	GEN34867	GEN26512
GEN22266	GEN34867	GEN26515
GEN22267	GEN34867	GEN26516
GEN22268	GEN22631	GEN23604
GEN22269	GEN43144	GEN22311
GEN22270	GEN34867	GEN26517
GEN22271	GEN22631	GEN23603
GEN22272	0	0
GEN22273	GEN22631	GEN43084
GEN22274	0	0
GEN22275	0	0
GEN22276	GEN43144	GEN25120
GEN22277	0	0
GEN22278	0	0
GEN22279	0	0
GEN22280	GEN26560	GEN34855
GEN22281	GEN39446	GEN39492
GEN22282	GEN22631	GEN22535
GEN22283	0	0
GEN22284	GEN22631	GEN43088
GEN22285	GEN25499	GEN28085
GEN22286	GEN43144	GEN36594
GEN22287	0	0
GEN22288	GEN31934	GEN34846
GEN22289	GEN34869	GEN22290
GEN22290	0	0
GEN22291	GEN23594	GEN26557
GEN22292	0	0
GEN22293	GEN31934	GEN32688
GEN22294	GEN34869	GEN25120
GEN22295	GEN31934	GEN32689
GEN22296	0	0
GEN22297	0	0
GEN22298	GEN42005	GEN39555
GEN22299	GEN42005	GEN39555
GEN22300	GEN42005	GEN39555
GEN22301	GEN25117	GEN22290
GEN22302	0	0
GEN22303	GEN25499	GEN34852
GEN22304	GEN42870	GEN25499
GEN22305	GEN25117	GEN43144
GEN22306	0	0
GEN22307	GEN42005	GEN25582
GEN22308	0	0
GEN22309	GEN25117	GEN25120
GEN22310	GEN25117	GEN34777
GEN22311	0	0
GEN22312	GEN36535	GEN22624
GEN22313	0	0
GEN22314	0	0
GEN22315	0	0
GEN22316	0	0
GEN22317	GEN39446	GEN27261
GEN22318	0	0
GEN22319	GEN43410	GEN23202
GEN22320	0	0
GEN22321	GEN36535	GEN23626
GEN22322	0	0
GEN22323	GEN36535	GEN26567
GEN22324	GEN42005	GEN42008
GEN22325	GEN42005	GEN42009
GEN22326	0	0
GEN22327	GEN42005	GEN42007
GEN22328	0	0
GEN22329	GEN43410	GEN36536
GEN22330	GEN42005	GEN42006
GEN22331	0	0
GEN22332	GEN32007	GEN17569
GEN22333	GEN25499	GEN30709
GEN22334	GEN26560	GEN23644
GEN22335	0	0
GEN22336	GEN39446	GEN42697
GEN22337	0	0
GEN22338	GEN43308	GEN39514
GEN22339	GEN09380	GEN04566
GEN22340	GEN07037	GEN42854
GEN22341	GEN25170	GEN35564
GEN22342	0	0
GEN22343	GEN43308	GEN43334
GEN22344	GEN43410	GEN34847
GEN22345	0	0
GEN22346	GEN39551	GEN22625
GEN22347	GEN26576	GEN39494
GEN22348	0	0
GEN22349	0	0
GEN22350	GEN39446	GEN42738
GEN22351	GEN22626	GEN22525
GEN22352	0	0
GEN22353	0	0
GEN22354	GEN19925	GEN43137
GEN22355	GEN44214	GEN43137
GEN22356	GEN26554	GEN42993
GEN22357	GEN45044	GEN08022
GEN22358	GEN43137	GEN34826
GEN22359	GEN43137	GEN42964
GEN22360	GEN03642	GEN03155
GEN22361	GEN11131	GEN35684
GEN22362	GEN11131	GEN35684
GEN22363	GEN08024	GEN28867
GEN22364	GEN11131	GEN35684
GEN22365	GEN36515	GEN16963
GEN22366	GEN26554	GEN43137
GEN22367	GEN48538	GEN23590
GEN22368	GEN48538	GEN23590
GEN22369	GEN48537	GEN26560
GEN22370	GEN23590	GEN34825
GEN22371	0	0
GEN22372	GEN23590	GEN34825
GEN22373	GEN23590	GEN34825
GEN22374	GEN28803	GEN39494
GEN22375	0	0
GEN22376	0	0
GEN22377	GEN28803	GEN39514
GEN22378	0	0
GEN22379	0	0
GEN22380	0	0
GEN22381	GEN23668	GEN43393
GEN22382	0	0
GEN22383	0	0
GEN22384	GEN32687	GEN43305
GEN22385	GEN28803	GEN43334
GEN22386	GEN32687	GEN42921
GEN22387	0	0
GEN22388	0	0
GEN22389	GEN32672	GEN48537
GEN22390	GEN32672	GEN48537
GEN22391	0	0
GEN22392	0	0
GEN22393	0	0
GEN22394	0	0
GEN22395	0	0
GEN22396	0	0
GEN22397	0	0
GEN22398	0	0
GEN22399	0	0
GEN22400	0	0
GEN22401	0	0
GEN22402	0	0
GEN22403	GEN26560	GEN25446
GEN22404	0	0
GEN22405	GEN42923	GEN26576
GEN22406	GEN42923	GEN39494
GEN22407	0	0
GEN22408	0	0
GEN22409	0	0
GEN22410	GEN39534	GEN51156
GEN22411	GEN26560	GEN42870
GEN22412	0	0
GEN22413	GEN23602	GEN32686
GEN22414	0	0
GEN22415	GEN43082	GEN22631
GEN22416	GEN26560	GEN25117
GEN22417	GEN39446	GEN31898
GEN22418	0	0
GEN22419	GEN25499	GEN39422
GEN22420	0	0
GEN22421	GEN26560	GEN22637
GEN22422	GEN39446	GEN26560
GEN22423	0	0
GEN22424	0	0
GEN22425	0	0
GEN22426	GEN27089	GEN42005
GEN22427	GEN39446	GEN36580
GEN22428	0	0
GEN22429	0	0
GEN22430	0	0
GEN22431	0	0
GEN22432	0	0
GEN22433	GEN22259	GEN22369
GEN22434	GEN02008	GEN42973
GEN22435	GEN02008	GEN48536
GEN22436	0	0
GEN22437	0	0
GEN22438	0	0
GEN22439	0	0
GEN22440	GEN23574	GEN26547
GEN22441	0	0
GEN22442	0	0
GEN22443	0	0
GEN22444	GEN30657	GEN39562
GEN22445	GEN27089	GEN22638
GEN22446	GEN33579	GEN26560
GEN22447	0	0
GEN22448	GEN22372	GEN23574
GEN22449	0	0
GEN22450	0	0
GEN22451	GEN33582	GEN39535
GEN22452	0	0
GEN22453	0	0
GEN22454	0	0
GEN22455	GEN36593	GEN42628
GEN22456	0	0
GEN22457	GEN27089	GEN22653
GEN22458	0	0
GEN22459	0	0
GEN22460	0	0
GEN22461	GEN33579	GEN20643
GEN22462	0	0
GEN22463	GEN22370	GEN23574
GEN22464	GEN22370	GEN23655
GEN22465	0	0
GEN22466	GEN22370	GEN43082
GEN22467	GEN22370	GEN35658
GEN22468	GEN28058	GEN42722
GEN22469	GEN22370	GEN25574
GEN22470	GEN22370	GEN22485
GEN22471	0	0
GEN22472	GEN27089	GEN22680
GEN22473	GEN33579	GEN28087
GEN22474	0	0
GEN22475	0	0
GEN22476	GEN27089	GEN22691
GEN22477	0	0
GEN22478	0	0
GEN22479	0	0
GEN22480	GEN20463	GEN37337
GEN22481	GEN20463	GEN23574
GEN22482	0	0
GEN22483	GEN33579	GEN26570
GEN22484	GEN20463	GEN35658
GEN22485	0	0
GEN22486	GEN23574	GEN35658
GEN22487	GEN23574	GEN23590
GEN22488	0	0
GEN22489	GEN27089	GEN25501
GEN22490	0	0
GEN22491	0	0
GEN22492	GEN27204	GEN43297
GEN22493	0	0
GEN22494	0	0
GEN22495	GEN36593	GEN23656
GEN22496	0	0
GEN22497	GEN27089	GEN25500
GEN22498	0	0
GEN22499	GEN27089	GEN43307
GEN22500	GEN43309	GEN39486
GEN22501	0	0
GEN22502	0	0
GEN22503	0	0
GEN22504	0	0
GEN22505	0	0
GEN22506	GEN25499	GEN22648
GEN22507	0	0
GEN22508	GEN26560	GEN22638
GEN22509	0	0
GEN22510	0	0
GEN22511	0	0
GEN22512	0	0
GEN22513	0	0
GEN22514	0	0
GEN22515	0	0
GEN22516	0	0
GEN22517	GEN43082	GEN22510
GEN22518	GEN27089	GEN34855
GEN22519	0	0
GEN22520	GEN33579	GEN39492
GEN22521	0	0
GEN22522	GEN42870	GEN28833
GEN22523	GEN27089	GEN22650
GEN22524	GEN30726	GEN31993
GEN22525	GEN30726	GEN31993
GEN22526	GEN27089	GEN22651
GEN22527	GEN30726	GEN23662
[truncated: 39,462 more rows]
