# Supplementary material for: Comparison of linear and semi-parametric models incorporating genomic, pedigree, and associated loci information for the prediction of resistance to stripe rust in an Austrian winter wheat breeding program
Source: Theor Appl Genet. 2023 Jan 24;136(1):23. doi: 10.1007/s00122-023-04249-6 (PMC9873752; doi:10.1007/s00122-023-04249-6)
Supplement: Supplementary file 4 — Supplementary file4 (TXT 2 KB) [file 122_2023_4249_MOESM4_ESM.txt]

Year	SNP	Chrom	Position
2008	SNP2998	2D	587752619
2009	SNP1905	2A	739333906
2009	SNP6848	5D	528657099
2010	SNP0167	1A	311443696.5
2010	SNP0443	1A	567223530
2010	SNP0706	1B	373517215
2010	SNP1204	1D	17151492
2010	SNP1342	1D	234080442
2010	SNP1438	1D	435005446.5
2011	SNP1702	2A	464242066
2011	SNP1775	2A	646709899
2011	SNP6916	5D	551740164.5
2011	SNP7499	6B	31487237
2011	SNP7683	6B	240162037
2011	SNP9150	7B	257390093.5
2012	SNP2902	2D	116589434
2012	SNP3723	3B	23292554
2013	SNP3280	3A	434619800
2014	SNP0123	1A	86736213
2014	SNP1521	2A	16523021
2014	SNP2113	2B	24829089.5
2014	SNP2712	2D	4329820
2014	SNP5338	4D	304037075.5
2014	SNP6253	5B	442172889.5
2015	SNP1024	1B	633310622
2015	SNP1342	1D	234080442
2015	SNP1519	2A	16378452
2015	SNP1985	2A	763047835
2015	SNP2113	2B	24829089.5
2015	SNP2712	2D	4329820
2015	SNP3316	3A	513762280
2015	SNP6387	5B	552484655
2016	SNP3122	3A	16120623
2016	SNP6797	5D	395176779
2017	SNP4532	3D	563517058
2017	SNP8875	7A	680022312.5
2018	SNP0693	1B	342012942
2018	SNP1151	1B	690506542
2018	SNP4678	4A	173334835.5
2018	SNP9735	7A	176811996.5
Across	SNP0291	1A	499667346
Across	SNP0807	1B	520608843
Across	SNP1446	1D	441045876
Across	SNP1519	2A	16378452
Across	SNP1684	2A	274368539
Across	SNP1750	2A	584328382
Across	SNP2113	2B	24829089.5
Across	SNP2712	2D	4329820
Across	SNP3269	3A	380433108
Across	SNP3286	3A	462666783
Across	SNP4689	4A	530140623
Across	SNP4917	4A	713486092
Across	SNP5711	5A	522534187
Across	SNP6017	5A	698508186
Across	SNP6369	5B	548517386
Across	SNP6800	5D	406882554
Across	SNP6844	5D	509504891
Across	SNP7133	6A	83760462
Across	SNP8070	6D	88946665
Across	SNP9735	7A	176811996.5
Across	SNP8768	7A	621769796
Across	SNP9416	7B	740820873
Across	SNP9436	7D	1090714
Across	SNP9499	7D	60473402
